# Supplementary material for: The Drosophila amyloid precursor protein homologue mediates neuronal survival and neuroglial interactions
Source: PLoS Biol. 2020 Dec 8;18(12):e3000703. doi: 10.1371/journal.pbio.3000703 (PMC7723294; doi:10.1371/journal.pbio.3000703)
Supplement: S1 Data — (XLSX) [file pbio.3000703.s010.xlsx]

## Sheet: Fig 1a
	Raw data
				0 days	4 days old	7 days old	9 days old	14 days old	18 days old	22 days old	25 days old	29th day	32th day	36th day	39th day	43rd day	46th day	50th day	53rd day	57th day	60th day	64th day	67th day	71st day	74th day	78th day	81st day	84th day
	Genotype	Vial	Sex	Alive flies	Alive flies	Alive flies	Alive flies	Alive flies	Alive flies	Alive flies	Alive flies	Alive flies	Alive flies	Alive flies	Alive flies	Alive flies	Alive flies	Alive flies	Alive flies	Alive flies	Alive flies	Alive flies	Alive flies	Alive flies	Alive flies	Alive flies	Alive flies	Alive flies
	Canton S	1	Female	15	15	15	15	15	15	15	15	15	15	15	14	13	12	9	5	5	4	3	4	3	2	1	0	0
	Canton S	2	Female	15	15	15	14	14	14	14	14	14	14	13	12	9	8	6	6	4	3	3	2	2	1	1	0	0
	Canton S	3	Female	14	14	14	14	14	14	13	13	13	13	11	11	11	9	9	9	8	8	8	8	8	6	3	1	0
	Canton S	4	Female	15	15	15	14	13	13	12	12	10	10	8	8	7	7	6	6	5	5	4	4	4	3	0	0	0
	Canton S	5	Female	15	15	14	13	13	13	13	13	12	11	10	9	8	7	5	3	2	2	2	2	1	0	0	0	0
	Canton S	6	Female	15	15	15	15	15	13	12	11	8	8	5	5	4	4	3	3	2	2	2	2	1	1	0	0	0
	Canton S	7	Female	12	12	12	12	12	12	12	11	11	11	11	10	10	10	8	6	5	3	3	3	3	3	1	0	0
	Canton S	8	Female	15	15	15	15	15	15	15	15	15	15	15	14	13	12	12	6	6	5	4	4	4	2	1	1	0
	Canton S	9	Female	15	15	15	14	14	13	13	13	13	13	13	13	13	13	12	11	11	11	10	9	6	5	4	2	0
	Canton S	10	Female	15	15	13	13	13	13	13	13	13	13	13	12	12	11	10	7	6	3	3	2	3	2	1	1	0
	Canton S	1	Male	15	15	15	14	14	14	13	13	13	13	13	13	13	12	9	5	5	5	2	3	1	1	0	0	0
	Canton S	2	Male	15	13	13	13	13	13	13	12	11	11	11	10	10	9	7	5	4	1	1	1	1	1	0	0	0
	Canton S	3	Male	15	15	15	15	15	15	14	14	14	11	10	10	10	9	5	4	3	0	0	0	0	0	0	0	0
	Canton S	4	Male	15	15	15	15	14	14	14	13	13	12	11	10	10	9	4	4	3	1	0	0	0	0	0	0	0
	Canton S	5	Male	15	15	15	15	15	14	14	13	11	10	10	9	9	7	5	4	3	3	2	0	0	0	0	0	0
	Canton S	6	Male	12	12	12	11	11	11	11	11	11	11	11	9	6	6	4	2	2	2	2	1	1	0	0	0	0
	Canton S	7	Male	13	13	13	13	12	12	12	12	12	12	12	11	10	9	8	6	5	3	1	1	0	0	0	0	0
	Canton S	8	Male	15	15	15	15	13	13	13	13	13	12	12	11	8	6	3	2	2	1	1	2	1	0	0	0	0
	Canton S	9	Male	13	13	12	12	12	12	12	12	11	11	11	11	10	9	3	3	3	1	1	1	1	0	0	0	0
	Canton S	10	Male	15	14	14	14	14	14	14	13	13	13	13	13	9	7	6	6	2	2	2	1	1	0	0	0	0
	Genotype	Vial	Sex	Alive flies	Alive flies	Alive flies	Alive flies	Alive flies	Alive flies	Alive flies	Alive flies	Alive flies	Alive flies	Alive flies	Alive flies	Alive flies	Alive flies	Alive flies	Alive flies	Alive flies	Alive flies	Alive flies	Alive flies	Alive flies	Alive flies	Alive flies	Alive flies	Alive flies
	Appld	1	Female	15	15	15	15	15	14	11	11	11	11	11	11	10	10	10	7	3	1	0	0	0	0	0	0	0
	Appld	2	Female	15	14	14	12	11	10	5	3	3	3	3	3	3	3	3	2	1	0	0	0	0	0	0	0	0
	Appld	3	Female	15	15	15	15	14	13	11	10	9	8	8	8	7	6	5	4	2	1	0	0	0	0	0	0	0
	Appld	4	Female	15	15	14	14	14	13	11	10	9	7	7	7	7	7	6	5	5	4	1	0	0	0	0	0	0
	Appld	5	Female	15	14	14	14	14	12	10	9	7	5	5	5	5	5	5	3	2	2	0	0	0	0	0	0	0
	Appld	6	Female	15	15	14	14	12	10	8	7	7	7	6	5	5	5	5	4	3	1	0	0	0	0	0	0	0
	Appld	7	Female	15	15	14	13	12	10	9	9	8	8	8	8	8	7	7	4	2	1	1	0	0	0	0	0	0
	Appld	8	Female	15	15	14	14	14	14	12	10	10	10	9	9	9	8	3	2	2	0	0	0	0	0	0	0	0
	Appld	9	Female	15	15	15	15	14	12	12	11	11	10	10	8	7	5	2	1	1	1	1	0	0	0	0	0	0
	Appld	10	Female	14	14	13	13	12	12	9	8	6	6	6	6	6	4	4	2	1	0	0	0	0	0	0	0	0
	Appld	1	Male	15	15	15	15	14	13	13	12	9	7	7	6	4	4	0	0	0	0	0	0	0	0	0	0	0
	Appld	2	Male	14	14	14	14	13	12	12	12	8	7	6	5	5	4	0	0	0	0	0	0	0	0	0	0	0
	Appld	3	Male	15	15	14	14	12	12	12	11	10	10	9	9	5	2	0	0	0	0	0	0	0	0	0	0	0
	Appld	4	Male	15	15	15	15	14	14	14	13	11	11	9	8	6	3	0	0	0	0	0	0	0	0	0	0	0
	Appld	5	Male	15	15	15	14	12	11	11	10	10	9	9	8	2	0	0	0	0	0	0	0	0	0	0	0	0
	Appld	6	Male	15	14	12	12	11	10	8	8	7	6	6	6	5	4	1	1	0	0	0	0	0	0	0	0	0
	Appld	7	Male	15	15	15	15	15	14	12	11	9	8	8	8	8	7	3	0	0	0	0	0	0	0	0	0	0
	Appld	8	Male	15	15	15	15	15	13	13	13	9	8	7	6	2	0	0	0	0	0	0	0	0	0	0	0	0
	Appld	9	Male	15	15	15	15	14	13	13	13	11	6	6	5	5	2	2	0	0	0	0	0	0	0	0	0	0
	Appld	10	Male	15	15	15	15	14	10	9	8	8	7	5	3	3	1	0	0	0	0	0	0	0	0	0	0	0
	Percentage of alive flies
	Genotype	Vial	Sex	0 days	4 days old	7 days old	9 days old	14 days old	18 days old	22 days old	25 days old	29th day	32th day	36th day	39th day	43rd day	46th day	50th day	53rd day	57th day	60th day	64th day	67th day	71st day	74th day	78th day	81st day	84th day
	Canton S	1	Female	100	100	100	100	100	100	100	100	100	100	100	93.3333	86.6667	80	60	33.3333	33.3333	26.6667	20	26.6667	20	13.3333	6.66667	0	0
	Canton S	2	Female	100	100	100	93.3333	93.3333	93.3333	93.3333	93.3333	93.3333	93.3333	86.6667	80	60	53.3333	40	40	26.6667	20	20	13.3333	13.3333	6.66667	6.66667	0	0
	Canton S	3	Female	100	100	100	100	100	100	92.8571	92.8571	92.8571	92.8571	78.5714	78.5714	78.5714	64.2857	64.2857	64.2857	57.1429	57.1429	57.1429	57.1429	57.1429	42.8571	21.4286	7.14286	0
	Canton S	4	Female	100	100	100	93.3333	86.6667	86.6667	80	80	66.6667	66.6667	53.3333	53.3333	46.6667	46.6667	40	40	33.3333	33.3333	26.6667	26.6667	26.6667	20	0	0	0
	Canton S	5	Female	100	100	93.3333	86.6667	86.6667	86.6667	86.6667	86.6667	80	73.3333	66.6667	60	53.3333	46.6667	33.3333	20	13.3333	13.3333	13.3333	13.3333	6.66667	0	0	0	0
	Canton S	6	Female	100	100	100	100	100	86.6667	80	73.3333	53.3333	53.3333	33.3333	33.3333	26.6667	26.6667	20	20	13.3333	13.3333	13.3333	13.3333	6.66667	6.66667	0	0	0
	Canton S	7	Female	100	100	100	100	100	100	100	91.6667	91.6667	91.6667	91.6667	83.3333	83.3333	83.3333	66.6667	50	41.6667	25	25	25	25	25	8.33333	0	0
	Canton S	8	Female	100	100	100	100	100	100	100	100	100	100	100	93.3333	86.6667	80	80	40	40	33.3333	26.6667	26.6667	26.6667	13.3333	6.66667	6.66667	0
	Canton S	9	Female	100	100	100	93.3333	93.3333	86.6667	86.6667	86.6667	86.6667	86.6667	86.6667	86.6667	86.6667	86.6667	80	73.3333	73.3333	73.3333	66.6667	60	40	33.3333	26.6667	13.3333	0
	Canton S	10	Female	100	100	86.6667	86.6667	86.6667	86.6667	86.6667	86.6667	86.6667	86.6667	86.6667	80	80	73.3333	66.6667	46.6667	40	20	20	13.3333	20	13.3333	6.66667	6.66667	0
	Canton S	1	Male	100	100	100	93.3333	93.3333	93.3333	86.6667	86.6667	86.6667	86.6667	86.6667	86.6667	86.6667	80	60	33.3333	33.3333	33.3333	13.3333	20	6.66667	6.66667	0	0	0
	Canton S	2	Male	100	86.6667	86.6667	86.6667	86.6667	86.6667	86.6667	80	73.3333	73.3333	73.3333	66.6667	66.6667	60	46.6667	33.3333	26.6667	6.66667	6.66667	6.66667	6.66667	6.66667	0	0	0
	Canton S	3	Male	100	100	100	100	100	100	93.3333	93.3333	93.3333	73.3333	66.6667	66.6667	66.6667	60	33.3333	26.6667	20	0	0	0	0	0	0	0	0
	Canton S	4	Male	100	100	100	100	93.3333	93.3333	93.3333	86.6667	86.6667	80	73.3333	66.6667	66.6667	60	26.6667	26.6667	20	6.66667	0	0	0	0	0	0	0
	Canton S	5	Male	100	100	100	100	100	93.3333	93.3333	86.6667	73.3333	66.6667	66.6667	60	60	46.6667	33.3333	26.6667	20	20	13.3333	0	0	0	0	0	0
	Canton S	6	Male	100	100	100	91.6667	91.6667	91.6667	91.6667	91.6667	91.6667	91.6667	91.6667	75	50	50	33.3333	16.6667	16.6667	16.6667	16.6667	8.33333	8.33333	0	0	0	0
	Canton S	7	Male	100	100	100	100	92.3077	92.3077	92.3077	92.3077	92.3077	92.3077	92.3077	84.6154	76.9231	69.2308	61.5385	46.1538	38.4615	23.0769	7.69231	7.69231	0	0	0	0	0
	Canton S	8	Male	100	100	100	100	86.6667	86.6667	86.6667	86.6667	86.6667	80	80	73.3333	53.3333	40	20	13.3333	13.3333	6.66667	6.66667	13.3333	6.66667	0	0	0	0
	Canton S	9	Male	100	100	92.3077	92.3077	92.3077	92.3077	92.3077	92.3077	84.6154	84.6154	84.6154	84.6154	76.9231	69.2308	23.0769	23.0769	23.0769	7.69231	7.69231	7.69231	7.69231	0	0	0	0
	Canton S	10	Male	100	93.3333	93.3333	93.3333	93.3333	93.3333	93.3333	86.6667	86.6667	86.6667	86.6667	86.6667	60	46.6667	40	40	13.3333	13.3333	13.3333	6.66667	6.66667	0	0	0	0
	Genotype	Vial	Sex	0 days	4 days old	7 days old	9 days old	14 days old	18 days old	22 days old	25 days old	29th day	32th day	36th day	39th day	43rd day	46th day	50th day	53rd day	57th day	60th day	64 days
	Appld	1	Female	100	100	100	100	100	93.3333	73.3333	73.3333	73.3333	73.3333	73.3333	73.3333	66.6667	66.6667	66.6667	46.6667	20	6.66667	0
	Appld	2	Female	100	93.3333	93.3333	80	73.3333	66.6667	33.3333	20	20	20	20	20	20	20	20	13.3333	6.66667	0	0
	Appld	3	Female	100	100	100	100	93.3333	86.6667	73.3333	66.6667	60	53.3333	53.3333	53.3333	46.6667	40	33.3333	26.6667	13.3333	6.66667	0
	Appld	4	Female	100	100	93.3333	93.3333	93.3333	86.6667	73.3333	66.6667	60	46.6667	46.6667	46.6667	46.6667	46.6667	40	33.3333	33.3333	26.6667	6.66667
	Appld	5	Female	100	93.3333	93.3333	93.3333	93.3333	80	66.6667	60	46.6667	33.3333	33.3333	33.3333	33.3333	33.3333	33.3333	20	13.3333	13.3333	0
	Appld	6	Female	100	100	93.3333	93.3333	80	66.6667	53.3333	46.6667	46.6667	46.6667	40	33.3333	33.3333	33.3333	33.3333	26.6667	20	6.66667	0
	Appld	7	Female	100	100	93.3333	86.6667	80	66.6667	60	60	53.3333	53.3333	53.3333	53.3333	53.3333	46.6667	46.6667	26.6667	13.3333	6.66667	6.66667
	Appld	8	Female	100	100	93.3333	93.3333	93.3333	93.3333	80	66.6667	66.6667	66.6667	60	60	60	53.3333	20	13.3333	13.3333	0	0
	Appld	9	Female	100	100	100	100	93.3333	80	80	73.3333	73.3333	66.6667	66.6667	53.3333	46.6667	33.3333	13.3333	6.66667	6.66667	6.66667	6.66667
	Appld	10	Female	100	100	92.8571	92.8571	85.7143	85.7143	64.2857	57.1429	42.8571	42.8571	42.8571	42.8571	42.8571	28.5714	28.5714	14.2857	7.14286	0	0
	Appld	1	Male	100	100	100	100	93.3333	86.6667	86.6667	80	60	46.6667	46.6667	40	26.6667	26.6667	0	0	0	0	0
	Appld	2	Male	100	100	100	100	92.8571	85.7143	85.7143	85.7143	57.1429	50	42.8571	35.7143	35.7143	28.5714	0	0	0	0	0
	Appld	3	Male	100	100	93.3333	93.3333	80	80	80	73.3333	66.6667	66.6667	60	60	33.3333	13.3333	0	0	0	0	0
	Appld	4	Male	100	100	100	100	93.3333	93.3333	93.3333	86.6667	73.3333	73.3333	60	53.3333	40	20	0	0	0	0	0
	Appld	5	Male	100	100	100	93.3333	80	73.3333	73.3333	66.6667	66.6667	60	60	53.3333	13.3333	0	0	0	0	0	0
	Appld	6	Male	100	93.3333	80	80	73.3333	66.6667	53.3333	53.3333	46.6667	40	40	40	33.3333	26.6667	6.66667	6.66667	0	0	0
	Appld	7	Male	100	100	100	100	100	93.3333	80	73.3333	60	53.3333	53.3333	53.3333	53.3333	46.6667	20	0	0	0	0
	Appld	8	Male	100	100	100	100	100	86.6667	86.6667	86.6667	60	53.3333	46.6667	40	13.3333	0	0	0	0	0	0
	Appld	9	Male	100	100	100	100	93.3333	86.6667	86.6667	86.6667	73.3333	40	40	33.3333	33.3333	13.3333	13.3333	0	0	0	0
	Appld	10	Male	100	100	100	100	93.3333	66.6667	60	53.3333	53.3333	46.6667	33.3333	20	20	6.66667	0	0	0	0	0

## Sheet: Fig 1c
		Date	Genotype	Age	Sex	Brain number	DCP1 positive cells
		20.10.17	Canton S	2 days old	mixed	1	23
		20.10.17	Canton S	2 days old	mixed	2	7
		20.10.17	Canton S	2 days old	mixed	3	11
		20.10.17	Canton S	2 days old	mixed	4	12
		20.10.17	Canton S	2 days old	mixed	5	9
		20.10.17	Canton S	2 days old	mixed	6	7
		20.10.17	Canton S	2 days old	mixed	7	10
		23.11.17	Canton S	2 days old	mixed	1	38
		23.11.17	Canton S	2 days old	mixed	2	12
		23.11.17	Canton S	2 days old	mixed	3	21
		23.11.17	Canton S	2 days old	mixed	4	23
		24.11.17	Canton S	2 days old	mixed	5	38
		24.11.17	Canton S	2 days old	mixed	6	18
		24.11.17	Canton S	2 days old	mixed	7	20
		24.11.17	Canton S	2 days old	mixed	8	13
		24.11.17	Canton S	2 days old	mixed	9	17
		23.10.2017	Appld	02 days old	mixed	1	11
		23.10.2017	Appld	02 days old	mixed	2	22
		23.10.2017	Appld	02 days old	mixed	3	27
		23.10.2017	Appld	02 days old	mixed	4	5
		23.10.2017	Appld	02 days old	mixed	5	34
		23.10.2017	Appld	02 days old	mixed	6	22
		23.10.2017	Appld	02 days old	mixed	7	45
		23.10.2017	Appld	02 days old	mixed	8	13
		23.10.2017	Appld	02 days old	mixed	9	19
		23.10.2017	Appld	02 days old	mixed	10	15
		23.11.2017	Appld	02 days old	mixed	1	6
		23.11.2017	Appld	02 days old	mixed	2	8
		23.11.2017	Appld	02 days old	mixed	3	17
		23.11.2017	Appld	02 days old	mixed	4	13
		23.11.2017	Appld	02 days old	mixed	5	10
		23.05.17	Canton S	7 days old	males	1	4
		23.05.17	Canton S	7 days old	males	2	1
		23.05.17	Canton S	7 days old	males	3	0
		23.05.17	Canton S	7 days old	males	4	1
		23.05.17	Canton S	7 days old	males	5	1
		23.05.17	Canton S	7 days old	males	6	0
		02.06.17	Canton S	7 days old	females	1	2
		02.06.17	Canton S	7 days old	females	2	0
		02.06.17	Canton S	7 days old	females	3	4
		02.06.17	Canton S	7 days old	females	4	2
		02.06.17	Canton S	7 days old	females	5	4
		02.06.17	Canton S	7 days old	females	6	2
		02.06.17	Canton S	7 days old	females	7	2
		02.06.17	Canton S	7 days old	females	8	0
		21.06.17	Canton S	7 days old	males	1	2
		21.06.17	Canton S	7 days old	males	2	3
		21.06.17	Canton S	7 days old	males	3	2
		21.06.17	Canton S	7 days old	males	4	0
		21.06.17	Canton S	7 days old	males	5	0
		21.06.17	Canton S	7 days old	males	6	1
		21.06.17	Canton S	7 days old	females	1	0
		21.06.17	Canton S	7 days old	females	2	0
		21.06.17	Canton S	7 days old	females	3	0
		21.06.17	Canton S	7 days old	females	4	1
		21.06.17	Canton S	7 days old	females	5	4
		21.06.17	Canton S	7 days old	females	6	0
		21.06.17	Canton S	7 days old	females	7	3
		16.11.17	Canton S	7 days old	mixed	1	6
		16.11.17	Canton S	7 days old	mixed	2	7
		16.11.17	Canton S	7 days old	mixed	3	1
		16.11.17	Canton S	7 days old	mixed	4	1
		16.11.17	Canton S	7 days old	mixed	5	7
		16.11.17	Canton S	7 days old	mixed	6	4
		16.11.17	Canton S	7 days old	mixed	7	7
		16.11.17	Canton S	7 days old	mixed	8	2
		16.11.17	Canton S	7 days old	mixed	9	3
			Canton S	7 days old	mixed	1	1
			Canton S	7 days old	mixed	2	10
			Canton S	7 days old	mixed	3	0
			Canton S	7 days old	mixed	4	5
			Canton S	7 days old	mixed	5	0
			Canton S	7 days old	mixed	6	1
			Canton S	7 days old	mixed	7	1
			Canton S	7 days old	mixed	8	7
		29.06.17	Appld	07 days old	mixed	1	5
		29.06.17	Appld	07 days old	mixed	2	3
		29.06.17	Appld	07 days old	mixed	3	6
		10.08.17	Appld	07 days old	females	1	11
		10.08.17	Appld	07 days old	females	2	10
		10.08.17	Appld	07 days old	males	1	4
		10.08.17	Appld	07 days old	males	2	4
		10.08.17	Appld	07 days old	males	3	8
		10.08.17	Appld	07 days old	males	4	10
		10.08.17	Appld	07 days old	males	5	5
		10.08.17	Appld	07 days old	males	6	4
		10.08.17	Appld	07 days old	males	7	8
		10.08.17	Appld	07 days old	males	8	3
		10.08.17	Appld	07 days old	males	9	11
		10.08.17	Appld	07 days old	males	10	15
		10.08.17	Appld	07 days old	males	11	12
		10.08.17	Appld	07 days old	males	12	11
		20.11.17	Appld	07 days old	mixed	1	12
		20.11.17	Appld	07 days old	mixed	2	9
		20.11.17	Appld	07 days old	mixed	3	7
		20.11.17	Appld	07 days old	mixed	4	3
		20.11.17	Appld	07 days old	mixed	5	15
		20.11.17	Appld	07 days old	mixed	6	10
		20.11.17	Appld	07 days old	mixed	7	5
		20.11.17	Appld	07 days old	mixed	8	9
		20.11.17	Appld	07 days old	mixed	9	8
		20.11.17	Appld	07 days old	mixed	10	3
		20.11.17	Appld	07 days old	mixed	11	9
		13.11.17	Appld	07 days old	mixed	1	12
		13.11.17	Appld	07 days old	mixed	2	4
		13.11.17	Appld	07 days old	mixed	3	5
			Appld	07 days old	mixed	1	4
			Appld	07 days old	mixed	2	4
			Appld	07 days old	mixed	3	1
			Appld	07 days old	mixed	4	1
			Appld	07 days old	mixed	5	24
			Appld	07 days old	mixed	6	3
			Appld	07 days old	mixed	7	0
		09.06.17	Canton S	21 days old	males	1	3.5
		09.06.17	Canton S	21 days old	males	2	2
		09.06.17	Canton S	21 days old	males	3	6.5
		09.06.17	Canton S	21 days old	males	4	5.5
		09.06.17	Canton S	21 days old	males	5	3.5
		27.09.17	Canton S	21 days old	males	6	5.5
		27.09.17	Canton S	21 days old	males	7	4.5
		27.09.17	Canton S	21 days old	males	8	8
		27.09.17	Canton S	21 days old	males	9	6.5
		27.09.17	Canton S	21 days old	males	10	3.5
		12.06.17	Canton S	21 days old	females	1	3
		12.06.17	Canton S	21 days old	females	2	8
		12.06.17	Canton S	21 days old	females	3	1
		12.06.17	Canton S	21 days old	females	4	1
		12.06.17	Canton S	21 days old	females	5	2
		12.06.17	Canton S	21 days old	females	6	2
		12.06.17	Canton S	21 days old	females	7	0
		21.09.17	Canton S	21 days old	females	8	23
		21.09.17	Canton S	21 days old	females	9	19
		21.09.17	Canton S	21 days old	females	10	6
		21.09.17	Canton S	21 days old	females	11	8
		21.09.17	Canton S	21 days old	females	12	13
		21.09.17	Canton S	21 days old	females	13	6
		21.09.17	Canton S	21 days old	females	14	20
		21.09.17	Canton S	21 days old	females	15	11
		21.09.17	Canton S	21 days old	females	16	8
		21.09.17	Canton S	21 days old	females	17	5
		21.09.17	Canton S	21 days old	females	18	7
		21.09.17	Canton S	21 days old	females	19	3
		21.09.17	Canton S	21 days old	females	20	13
		21.09.17	Canton S	21 days old	females	21	4
		21.09.17	Canton S	21 days old	females	22	5
		18.07.17	Appld	21 days old	males	1	4.5
		18.07.17	Appld	21 days old	males	2	3
		18.07.17	Appld	21 days old	males	3	7.5
		18.07.17	Appld	21 days old	males	4	6.5
		18.07.17	Appld	21 days old	males	5	10
		18.07.17	Appld	21 days old	males	6	5
		18.07.17	Appld	21 days old	males	1	11
		18.07.17	Appld	21 days old	males	2	7
		18.07.17	Appld	21 days old	males	3	4
		18.07.17	Appld	21 days old	males	4	3
		18.07.17	Appld	21 days old	males	5	0.5
		18.07.17	Appld	21 days old	males	6	2
		31.08.17	Appld	21 days old	females	1	4
		31.08.17	Appld	21 days old	females	2	5
		31.08.17	Appld	21 days old	females	3	5
		31.08.17	Appld	21 days old	males	1	3
		31.08.17	Appld	21 days old	males	2	5
		31.08.17	Appld	21 days old	males	3	4
		12.07.17	Canton S	45 days old	mixed	1	13
		12.07.17	Canton S	45 days old	mixed	2	8
		07.08.17	Canton S	43 days old	mixed	1	12
		07.08.17	Canton S	43 days old	mixed	2	4
		07.08.17	Canton S	43 days old	mixed	3	6
		07.08.17	Canton S	43 days old	mixed	4	7
		20.09.17	Canton S	45 days old	mixed	1	16
		20.09.17	Canton S	45 days old	mixed	2	30
		20.09.17	Canton S	45 days old	mixed	3	14
		20.09.17	Canton S	45 days old	mixed	5	19
		19.10.17	Canton S	46 days old	mixed	1	7
		19.10.17	Canton S	46 days old	mixed	2	25
		19.10.17	Canton S	46 days old	mixed	3	12
		19.10.17	Canton S	46 days old	mixed	4	4
		19.10.17	Canton S	46 days old	mixed	5	6
		07.08.17	Appld	42 days old	mixed	1	6
		07.08.17	Appld	42 days old	mixed	2	4.5
		07.08.17	Appld	42 days old	mixed	3	6
		07.08.17	Appld	42 days old	mixed	4	12.5
		07.08.17	Appld	42 days old	mixed	5	17.5
		29.08.17	Appld	45 days old	males	1	10
		29.08.17	Appld	45 days old	males	2	37.5
		29.08.17	Appld	45 days old	males	3	16.5
		29.08.17	Appld	45 days old	males	4	12
		29.08.17	Appld	45 days old	females	1	45
		29.08.17	Appld	45 days old	females	2	23.5
		29.08.17	Appld	45 days old	females	3	4.5
		29.08.17	Appld	45 days old	females	4	8
		29.08.17	Appld	45 days old	females	5	91
		29.08.17	Appld	45 days old	females	6	42.5
		20.09.17	Appld	44 days old	mixed	1	21
		20.09.17	Appld	44 days old	mixed	2	12

## Sheet: Fig 1d
			28.05.2018	;;Gal4nsyb/+	7	males	1	8
			28.05.2018	;;Gal4nsyb/+	7	males	2	3
			28.05.2018	;;Gal4nsyb/+	7	males	3	10
			28.05.2018	;;Gal4nsyb/+	7	males	4	4
			28.05.2018	;;Gal4nsyb/+	7	males	5	4
			28.05.2018	;;Gal4nsyb/+	7	males	6	7
			28.05.2018	;;Gal4nsyb/+	7	males	7	2
			28.05.2018	;;Gal4nsyb/+	7	males	8	4
			28.05.2018	;;Gal4nsyb/+	7	males	9	2
			28.05.2018	;;Gal4nsyb/+	7	males	10	6
			28.05.2018	;;Gal4nsyb/+	7	males	11	4
			02.06.2018	;;Gal4nsyb/+	7	males	12	2
			02.06.2018	;;Gal4nsyb/+	7	males	13	10
			02.06.2018	;;Gal4nsyb/+	7	males	14	13
			02.06.2018	;;Gal4nsyb/+	7	males	15	5
			02.06.2018	;;Gal4nsyb/+	7	males	16	4
			06.06.2018	;;Gal4nsyb/+	7	males	17	8
			06.06.2018	;;Gal4nsyb/+	7	males	18	12
			06.06.2018	;;Gal4nsyb/+	7	males	19	9
			06.06.2018	;;Gal4nsyb/+	7	males	20	9
			06.06.2018	;;Gal4nsyb/+	7	males	21	2
			06.06.2018	;;Gal4nsyb/+	7	males	22	2
			11.06.2018	;;Gal4nsyb/+	7	males	23	3
			11.06.2018	;;Gal4nsyb/+	7	males	24	4
			11.06.2018	;;Gal4nsyb/+	7	males	25	4
			11.06.2018	;;Gal4nsyb/+	7	males	26	6
			26.06.2018	;;Gal4nsyb/+	7	males	27	6
			26.06.2018	;;Gal4nsyb/+	7	males	28	1
			26.06.2018	;;Gal4nsyb/+	7	males	29	18
			26.06.2018	;;Gal4nsyb/+	7	males	30	9
			26.06.2018	;;Gal4nsyb/+	7	males	31	3
			26.06.2018	;;Gal4nsyb/+	7	males	32	4
			26.06.2018	;;Gal4nsyb/+	7	males	33	0
			26.06.2018	;;Gal4nsyb/+	7	males	34	8
			26.06.2018	;;Gal4nsyb/+	7	males	35	6
			26.06.2018	;;Gal4nsyb/+	7	males	36	10
			27.06.2018	;;Gal4nsyb/+	7	males	37	4
			27.06.2018	;;Gal4nsyb/+	7	males	38	Too much background noise
			27.06.2018	;;Gal4nsyb/+	7	males	39	1
			27.06.2018	;;Gal4nsyb/+	7	males	40	9
			27.06.2018	;;Gal4nsyb/+	7	males	41	1
			27.06.2018	;;Gal4nsyb/+	7	males	42	4
			27.06.2018	;;Gal4nsyb/+	7	males	43	2
			27.06.2018	;;Gal4nsyb/+	7	males	44	11
			27.06.2018	;;Gal4nsyb/+	7	males	45	1
			27.06.2018	;;Gal4nsyb/+	7	males	46	Too much background noise
			27.06.2018	;;Gal4nsyb/+	7	males	47	0
			27.06.2018	;;Gal4nsyb/+	7	males	48	3
			27.06.2018	;;Gal4nsyb/+	7	males	49	9
			27.06.2018	;;Gal4nsyb/+	7	males	50	5
			27.06.2018	;;Gal4nsyb/+	7	males	51	1
			27.06.2018	;;Gal4nsyb/+	7	males	52	15
			26.02.2018	;UAS CD8 GFP;Gal4nsyb	7	males	1	9
			26.02.2018	;UAS CD8 GFP;Gal4nsyb	7	males	2	5
			26.02.2018	;UAS CD8 GFP;Gal4nsyb	7	males	3	5
			26.02.2018	;UAS CD8 GFP;Gal4nsyb	7	males	4	6
			26.02.2018	;UAS CD8 GFP;Gal4nsyb	7	males	5	Too much background noise
			26.02.2018	;UAS CD8 GFP;Gal4nsyb	7	males	6	10
			27.02.2018	;UAS CD8 GFP;Gal4nsyb	7	males	7	8
			27.02.2018	;UAS CD8 GFP;Gal4nsyb	7	males	8	5
			27.02.2018	;UAS CD8 GFP;Gal4nsyb	7	males	9	2
			27.02.2018	;UAS CD8 GFP;Gal4nsyb	7	males	10	1
			27.02.2018	;UAS CD8 GFP;Gal4nsyb	7	males	11	4
			06.03.2018	;UAS CD8 GFP;Gal4nsyb	7	males	12	2
			06.03.2018	;UAS CD8 GFP;Gal4nsyb	7	males	13	1
			06.03.2018	;UAS CD8 GFP;Gal4nsyb	7	males	14	4
			06.03.2018	;UAS CD8 GFP;Gal4nsyb	7	males	15	1
			06.03.2018	;UAS CD8 GFP;Gal4nsyb	7	males	16	2
			06.03.2018	;UAS CD8 GFP;Gal4nsyb	7	males	17	0
			06.03.2018	;UAS CD8 GFP;Gal4nsyb	7	males	18	10
			06.03.2018	;UAS CD8 GFP;Gal4nsyb	7	males	19	3
			12.03.2018	;UAS CD8 GFP;Gal4nsyb	7	males	20	3
			12.03.2018	;UAS CD8 GFP;Gal4nsyb	7	males	21	4
			12.03.2018	;UAS CD8 GFP;Gal4nsyb	7	males	22	1
			12.03.2018	;UAS CD8 GFP;Gal4nsyb	7	males	23	1
			12.03.2018	;UAS CD8 GFP;Gal4nsyb	7	males	24	8
			28.05.2018	;UAS Appl RNAi4;Gal4nsyb	7	males	1	7
			28.05.2018	;UAS Appl RNAi4;Gal4nsyb	7	males	2	10
			28.05.2018	;UAS Appl RNAi4;Gal4nsyb	7	males	3	5
			28.05.2018	;UAS Appl RNAi4;Gal4nsyb	7	males	4	8
			28.05.2018	;UAS Appl RNAi4;Gal4nsyb	7	males	5	3
			28.05.2018	;UAS Appl RNAi4;Gal4nsyb	7	males	6	6
			28.05.2018	;UAS Appl RNAi4;Gal4nsyb	7	males	7	6
			28.05.2018	;UAS Appl RNAi4;Gal4nsyb	7	males	8	9
			02.06.2018	;UAS Appl RNAi4;Gal4nsyb	7	males	9	4
			02.06.2018	;UAS Appl RNAi4;Gal4nsyb	7	males	10	10
			02.06.2018	;UAS Appl RNAi4;Gal4nsyb	7	males	11	2
			02.06.2018	;UAS Appl RNAi4;Gal4nsyb	7	males	12	5
			02.06.2018	;UAS Appl RNAi4;Gal4nsyb	7	males	13	10
			02.06.2018	;UAS Appl RNAi4;Gal4nsyb	7	males	14	11
			02.06.2018	;UAS Appl RNAi4;Gal4nsyb	7	males	15	12
			02.06.2018	;UAS Appl RNAi4;Gal4nsyb	7	males	16	7
			02.06.2018	;UAS Appl RNAi4;Gal4nsyb	7	males	17	9
			02.06.2018	;UAS Appl RNAi4;Gal4nsyb	7	males	18	20
			02.06.2018	;UAS Appl RNAi4;Gal4nsyb	7	males	19	7
			02.06.2018	;UAS Appl RNAi4;Gal4nsyb	7	males	20	17
			06.06.2018	;UAS Appl RNAi4;Gal4nsyb	7	males	21	6
			06.06.2018	;UAS Appl RNAi4;Gal4nsyb	7	males	22	14
			06.06.2018	;UAS Appl RNAi4;Gal4nsyb	7	males	23	3
			06.06.2018	;UAS Appl RNAi4;Gal4nsyb	7	males	24	4
			06.06.2018	;UAS Appl RNAi4;Gal4nsyb	7	males	25	8
			06.06.2018	;UAS Appl RNAi4;Gal4nsyb	7	males	26	9
			06.06.2018	;UAS Appl RNAi4;Gal4nsyb	7	males	27	10
			06.06.2018	;UAS Appl RNAi4;Gal4nsyb	7	males	28	7
			06.06.2018	;UAS Appl RNAi4;Gal4nsyb	7	males	29	5
			06.06.2018	;UAS Appl RNAi4;Gal4nsyb	7	males	30	14
			11.06.2018	;UAS Appl RNAi4;Gal4nsyb	7	males	31	6
			11.06.2018	;UAS Appl RNAi4;Gal4nsyb	7	males	32	12
			11.06.2018	;UAS Appl RNAi4;Gal4nsyb	7	males	33	3
			11.06.2018	;UAS Appl RNAi4;Gal4nsyb	7	males	34	9
			11.06.2018	;UAS Appl RNAi4;Gal4nsyb	7	males	35	10
			11.06.2018	;UAS Appl RNAi4;Gal4nsyb	7	males	36	5

## Sheet: Fig 1e
				Rescue experiment
			date	genotype	age	gender	Brains	DCP1 positive cells
			1.07	;;Gal4nsyb	7	males	1	2
			1.07	;;Gal4nsyb	7	males	2	8
			1.07	;;Gal4nsyb	7	males	3	1
			1.07	;;Gal4nsyb	7	males	4	3
			4.07	;;Gal4nsyb	7	males	5	1
			4.07	;;Gal4nsyb	7	males	6	6
			4.07	;;Gal4nsyb	7	males	7	6
			4.07	;;Gal4nsyb	7	males	8	17
			4.07	;;Gal4nsyb	7	males	9	23
			4.07	;;Gal4nsyb	7	males	10	17
			4.07	;;Gal4nsyb	7	males	11	1
			4.07	;;Gal4nsyb	7	males	12	7
			4.07	;;Gal4nsyb	7	males	13	7
			4.07	;;Gal4nsyb	7	males	14	6
			4.07	;;Gal4nsyb	7	males	15	18
			16.07	;;Gal4nsyb	7	males	16	7
			16.07	;;Gal4nsyb	7	males	17	10
			16.07	;;Gal4nsyb	7	males	18	2
			16.07	;;Gal4nsyb	7	males	19	3
			16.07	;;Gal4nsyb	7	males	20	10
			16.07	;;Gal4nsyb	7	males	21	3
			16.07	;;Gal4nsyb	7	males	22	3
			16.07	;;Gal4nsyb	7	males	23	2
			16.07	;;Gal4nsyb	7	males	24	9
			16.07	;;Gal4nsyb	7	males	25	5
			16.07	;;Gal4nsyb	7	males	26	1
			19.07	;;Gal4nsyb	7	males	27	1
			19.07	;;Gal4nsyb	7	males	28	20
			19.07	;;Gal4nsyb	7	males	29	9
			19.07	;;Gal4nsyb	7	males	30	8
			19.07	;;Gal4nsyb	7	males	31	18
			19.07	;;Gal4nsyb	7	males	32	0
			19.07	;;Gal4nsyb	7	males	33	3
			19.07	;;Gal4nsyb	7	males	34	4
			15.06.20	;;Gal4nsyb	7	males	1	3
			15.06.20	;;Gal4nsyb	7	males	2	3
			15.06.20	;;Gal4nsyb	7	males	3	3
			15.06.20	;;Gal4nsyb	7	males	4	10
			5.07	Appld7thbc;;Gal4nsyb	7	males	1	23
			5.07	Appld7thbc;;Gal4nsyb	7	males	2	6
			5.07	Appld7thbc;;Gal4nsyb	7	males	3	6
			5.07	Appld7thbc;;Gal4nsyb	7	males	4	15
			5.07	Appld7thbc;;Gal4nsyb	7	males	5	7
			5.07	Appld7thbc;;Gal4nsyb	7	males	6	28
			5.07	Appld7thbc;;Gal4nsyb	7	males	7	14
			5.07	Appld7thbc;;Gal4nsyb	7	males	8	6
			5.07	Appld7thbc;;Gal4nsyb	7	males	9	17
			5.07	Appld7thbc;;Gal4nsyb	7	males	10	5
			5.07	Appld7thbc;;Gal4nsyb	7	males	11	2
			5.07	Appld7thbc;;Gal4nsyb	7	males	12	9
			16.07	Appld7thbc;;Gal4nsyb	7	males	13	7
			16.07	Appld7thbc;;Gal4nsyb	7	males	14	8
			16.07	Appld7thbc;;Gal4nsyb	7	males	15	10
			16.07	Appld7thbc;;Gal4nsyb	7	males	16	3
			16.07	Appld7thbc;;Gal4nsyb	7	males	17	8
			22.07	Appld7thbc;;Gal4nsyb	7	males	18	17
			22.07	Appld7thbc;;Gal4nsyb	7	males	19	5
			22.07	Appld7thbc;;Gal4nsyb	7	males	20	19
			22.07	Appld7thbc;;Gal4nsyb	7	males	21	11
			22.07	Appld7thbc;;Gal4nsyb	7	males	22	22
			22.07	Appld7thbc;;Gal4nsyb	7	males	23	8
			15.06.20	Appld7thbc;;Gal4nsyb	7	males	24	8
			15.06.20	Appld7thbc;;Gal4nsyb	7	males	25	8
			15.06.20	Appld7thbc;;Gal4nsyb	7	males	26	6
			15.06.20	Appld7thbc;;Gal4nsyb	7	males	27	8
			5.07	Appld7thbc;UAS Appl;Gal4nsyb	7	males	1	7
			5.07	Appld7thbc;UAS Appl;Gal4nsyb	7	males	2	1
			5.07	Appld7thbc;UAS Appl;Gal4nsyb	7	males	3	6
			5.07	Appld7thbc;UAS Appl;Gal4nsyb	7	males	4	3
			23.07	Appld7thbc;UAS Appl;Gal4nsyb	7	males	5	6
			23.07	Appld7thbc;UAS Appl;Gal4nsyb	7	males	6	7
			5.08	Appld7thbc;UAS Appl;Gal4nsyb	7	males	7	5
			13.08	Appld7thbc;UAS Appl;Gal4nsyb	7	males	8	9
			13.08	Appld7thbc;UAS Appl;Gal4nsyb	7	males	9	15
			13.08	Appld7thbc;UAS Appl;Gal4nsyb	7	males	10	4
			11.09	Appld7thbc;UAS Appl;Gal4nsyb	7	males	11	5
			11.09	Appld7thbc;UAS Appl;Gal4nsyb	7	males	12	6
			15.06.20	Appld7thbc;UAS Appl;Gal4nsyb	7	males	1	5
			15.06.20	Appld7thbc;UAS Appl;Gal4nsyb	7	males	2	1
			15.06.20	Appld7thbc;UAS Appl;Gal4nsyb	7	males	3	4
			15.06.20	Appld7thbc;UAS Appl;Gal4nsyb	7	males	4	2
			15.06.20	Appld7thbc;UAS Appl;Gal4nsyb	7	males	5	1
			15.06.20	Appld7thbc;UAS Appl;Gal4nsyb	7	males	6	5
			15.06.20	Appld7thbc;UAS Appl;Gal4nsyb	7	males	7	12
			15.06.20	Appld7thbc;UAS Appl;Gal4nsyb	7	males	8	6
			21.06.20	Appld7thbc;UAS Appl;Gal4nsyb	7	males	1	4
			21.06.20	Appld7thbc;UAS Appl;Gal4nsyb	7	males	2	10
			21.06.20	Appld7thbc;UAS Appl;Gal4nsyb	7	males	3	5
			21.06.20	Appld7thbc;UAS Appl;Gal4nsyb	7	males	4	3
			21.06.20	Appld7thbc;UAS Appl;Gal4nsyb	7	males	5	4
			21.06.20	Appld7thbc;UAS Appl;Gal4nsyb	7	males	6	3
			21.06.20	Appld7thbc;UAS Appl;Gal4nsyb	7	males	7	8
			21.06.20	Appld7thbc;UAS Appl;Gal4nsyb	7	males	8	7
			21.06.20	Appld7thbc;UAS Appl;Gal4nsyb	7	males	9	5
			21.06.20	Appld7thbc;UAS Appl;Gal4nsyb	7	males	10	6
			21.06.20	Appld7thbc;UAS Appl;Gal4nsyb	7	males	11	4
			21.06.20	Appld7thbc;UAS Appl;Gal4nsyb	7	males	12	5
			21.06.20	Appld7thbc;UAS Appl;Gal4nsyb	7	males	13	2
			21.06.20	Appld7thbc;UAS Appl;Gal4nsyb	7	males	14	5
			21.06.20	Appld7thbc;UAS Appl;Gal4nsyb	7	males	15	4
			21.06.20	Appld7thbc;UAS Appl;Gal4nsyb	7	males	16	2
			11.07	Appld7thbc;UAS ApplS;Gal4nsyb	7	males	1	4
			11.07	Appld7thbc;UAS ApplS;Gal4nsyb	7	males	2	8
			11.07	Appld7thbc;UAS ApplS;Gal4nsyb	7	males	3	4
			11.07	Appld7thbc;UAS ApplS;Gal4nsyb	7	males	4	10
			11.07	Appld7thbc;UAS ApplS;Gal4nsyb	7	males	5	9
			11.07	Appld7thbc;UAS ApplS;Gal4nsyb	7	males	6	9
			11.07	Appld7thbc;UAS ApplS;Gal4nsyb	7	males	7	6
			11.07	Appld7thbc;UAS ApplS;Gal4nsyb	7	males	8	12
			11.07	Appld7thbc;UAS ApplS;Gal4nsyb	7	males	9	6
			11.07	Appld7thbc;UAS ApplS;Gal4nsyb	7	males	10	9
			11.07	Appld7thbc;UAS ApplS;Gal4nsyb	7	males	11	10
			15.07	Appld7thbc;UAS ApplS;Gal4nsyb	7	males	12	2
			15.07	Appld7thbc;UAS ApplS;Gal4nsyb	7	males	13	3
			15.07	Appld7thbc;UAS ApplS;Gal4nsyb	7	males	14	3
			15.07	Appld7thbc;UAS ApplS;Gal4nsyb	7	males	15	5
			15.07	Appld7thbc;UAS ApplS;Gal4nsyb	7	males	16	6
			15.07	Appld7thbc;UAS ApplS;Gal4nsyb	7	males	17	4
			15.07	Appld7thbc;UAS ApplS;Gal4nsyb	7	males	18	8
			16.07	Appld7thbc;UAS ApplS;Gal4nsyb	7	males	19	3
			16.07	Appld7thbc;UAS ApplS;Gal4nsyb	7	males	20	6
			16.07	Appld7thbc;UAS ApplS;Gal4nsyb	7	males	21	3
			16.07	Appld7thbc;UAS ApplS;Gal4nsyb	7	males	22	5
			16.07	Appld7thbc;UAS ApplS;Gal4nsyb	7	males	23	3
			16.07	Appld7thbc;UAS ApplS;Gal4nsyb	7	males	24	7
			16.07	Appld7thbc;UAS ApplS;Gal4nsyb	7	males	25	9
			23.07	Appld7thbc;UAS ApplS;Gal4nsyb	7	males	26	10
			23.07	Appld7thbc;UAS ApplS;Gal4nsyb	7	males	27	12
			23.07	Appld7thbc;UAS ApplS;Gal4nsyb	7	males	28	5
			23.07	Appld7thbc;UAS ApplS;Gal4nsyb	7	males	29	7
			27.07	Appld7thbc;UAS ApplS;Gal4nsyb	7	males	30	7
			27.07	Appld7thbc;UAS ApplS;Gal4nsyb	7	males	31	6
			27.07	Appld7thbc;UAS ApplS;Gal4nsyb	7	males	32	20
			27.07	Appld7thbc;UAS ApplS;Gal4nsyb	7	males	33	6
			16.06.20	Appld7thbc;UAS ApplS;Gal4nsyb	7	males	34	3
			16.06.20	Appld7thbc;UAS ApplS;Gal4nsyb	7	males	35	6
			16.06.20	Appld7thbc;UAS ApplS;Gal4nsyb	7	males	36	4
			16.06.20	Appld7thbc;UAS ApplS;Gal4nsyb	7	males	37	7
			16.06.20	Appld7thbc;UAS ApplS;Gal4nsyb	7	males	38	6
			16.06.20	Appld7thbc;UAS ApplS;Gal4nsyb	7	males	39	7
			16.06.20	Appld7thbc;UAS ApplS;Gal4nsyb	7	males	40	1
			15.07	Appldbcofbc;;Gal4nsyb	7	males	1	14
			15.07	Appldbcofbc;;Gal4nsyb	7	males	2	2
			15.07	Appldbcofbc;;Gal4nsyb	7	males	3	17
			15.07	Appldbcofbc;;Gal4nsyb	7	males	4	5
			22.07	Appldbcofbc;;Gal4nsyb	7	males	5	6
			22.07	Appldbcofbc;;Gal4nsyb	7	males	6	10

## Sheet: Fig 1f
		date	genotype	age	gender	Brains	DCP1 positive cells
		11.10.19	;UAS CD8 GFP;nsybGal4	7	males	1	5
		11.10.19	;UAS CD8 GFP;nsybGal4	7	males	2	7
		11.10.19	;UAS CD8 GFP;nsybGal4	7	males	3	5
		11.10.19	;UAS CD8 GFP;nsybGal4	7	males	4	13
		11.10.19	;UAS CD8 GFP;nsybGal4	7	males	5	5
		11.10.19	;UAS CD8 GFP;nsybGal4	7	males	6	2
		18.10.19	;UAS CD8 GFP;nsybGal4	7	males	7	4
		18.10.19	;UAS CD8 GFP;nsybGal4	7	males	8	4
		18.10.19	;UAS CD8 GFP;nsybGal4	7	males	9	9
		18.10.19	;UAS CD8 GFP;nsybGal4	7	males	10	8
		18.10.19	;UAS CD8 GFP;nsybGal4	7	males	11	4
		18.10.19	;UAS CD8 GFP;nsybGal4	7	males	12	6
		18.10.19	;UAS CD8 GFP;nsybGal4	7	males	13	2
		18.10.19	;UAS CD8 GFP;nsybGal4	7	males	14	4
		18.10.19	;UAS CD8 GFP;nsybGal4	7	males	15	7
		24.10.19	;UAS CD8 GFP;nsybGal4	7	males	16	4
		24.10.19	;UAS CD8 GFP;nsybGal4	7	males	17	9
		24.10.19	;UAS CD8 GFP;nsybGal4	7	males	18	1
		24.10.19	;UAS CD8 GFP;nsybGal4	7	males	19	5
		24.10.19	;UAS CD8 GFP;nsybGal4	7	males	20	13
		24.10.19	;UAS CD8 GFP;nsybGal4	7	males	21	1
		24.10.19	;UAS CD8 GFP;nsybGal4	7	males	22	0
		24.10.19	;UAS CD8 GFP;nsybGal4	7	males	23	5
		24.10.19	;UAS CD8 GFP;nsybGal4	7	males	24	11
		14.10.19	;UAS Appl;nsybGal4	7	males	1	7
		14.10.19	;UAS Appl;nsybGal4	7	males	2	6
		14.10.19	;UAS Appl;nsybGal4	7	males	3	14
		14.10.19	;UAS Appl;nsybGal4	7	males	4	6
		14.10.19	;UAS Appl;nsybGal4	7	males	5	5
		14.10.19	;UAS Appl;nsybGal4	7	males	6	9
		16.10.19	;UAS Appl;nsybGal4	7	males	7	10
		16.10.19	;UAS Appl;nsybGal4	7	males	8	6
		16.10.19	;UAS Appl;nsybGal4	7	males	9	7
		22.10.19	;UAS Appl;nsybGal4	7	males	10	7
		22.10.19	;UAS Appl;nsybGal4	7	males	11	12
		22.10.19	;UAS Appl;nsybGal4	7	males	12	8
		22.10.19	;UAS Appl;nsybGal4	7	males	13	10
		24.10.19	;UAS Appl;nsybGal4	7	males	14	2
		24.10.19	;UAS Appl;nsybGal4	7	males	15	9
		24.10.19	;UAS Appl;nsybGal4	7	males	16	3
		24.10.19	;UAS Appl;nsybGal4	7	males	17	10
		24.10.19	;UAS Appl;nsybGal4	7	males	18	6
		25.10.19	;UAS Appl;nsybGal4	7	males	19	7
		25.10.19	;UAS Appl;nsybGal4	7	males	20	9
		25.10.19	;UAS Appl;nsybGal4	7	males	21	15
		25.10.19	;UAS Appl;nsybGal4	7	males	22	18
		25.10.19	;UAS Appl;nsybGal4	7	males	23	6
		25.10.19	;UAS Appl;nsybGal4	7	males	24	3
		15.10.2019	;UAS ApplS;nsybGal4	7	males	1	17
		15.10.2019	;UAS ApplS;nsybGal4	7	males	2	5
		15.10.2019	;UAS ApplS;nsybGal4	7	males	3	6
		15.10.2019	;UAS ApplS;nsybGal4	7	males	4	3
		15.10.2019	;UAS ApplS;nsybGal4	7	males	5	12
		15.10.2019	;UAS ApplS;nsybGal4	7	males	6	32
		15.10.2019	;UAS ApplS;nsybGal4	7	males	7	3
		15.10.2019	;UAS ApplS;nsybGal4	7	males	8	4
		15.10.2019	;UAS ApplS;nsybGal4	7	males	9	12
		15.10.2019	;UAS ApplS;nsybGal4	7	males	10	10
		15.10.2019	;UAS ApplS;nsybGal4	7	males	11	21
		15.10.2019	;UAS ApplS;nsybGal4	7	males	12	7
		16.10.19	;UAS ApplS;nsybGal4	7	males	13	11
		16.10.19	;UAS ApplS;nsybGal4	7	males	14	3
		16.10.19	;UAS ApplS;nsybGal4	7	males	15	9
		16.10.19	;UAS ApplS;nsybGal4	7	males	16	15
		16.10.19	;UAS ApplS;nsybGal4	7	males	17	18
		16.10.19	;UAS ApplS;nsybGal4	7	males	18	5
		16.10.19	;UAS ApplS;nsybGal4	7	males	19	6
		16.10.19	;UAS ApplS;nsybGal4	7	males	20	9
		16.10.19	;UAS ApplS;nsybGal4	7	males	21	4
		21.10.19	;UAS ApplS;nsybGal4	7	males	22	5
		21.10.19	;UAS ApplS;nsybGal4	7	males	23	7
		21.10.19	;UAS ApplS;nsybGal4	7	males	24	2
		21.10.19	;UAS ApplS;nsybGal4	7	males	25	8
		21.10.19	;UAS ApplS;nsybGal4	7	males	26	7
		21.10.19	;UAS ApplS;nsybGal4	7	males	27	6
		21.10.19	;UAS ApplS;nsybGal4	7	males	28	15
		21.10.19	;UAS ApplS;nsybGal4	7	males	29	12
		21.10.19	;UAS ApplS;nsybGal4	7	males	30	6
		25.10.19	;UAS ApplS;nsybGal4	7	males	31	6
		25.10.19	;UAS ApplS;nsybGal4	7	males	32	11
		25.10.19	;UAS ApplS;nsybGal4	7	males	33	5
		25.10.19	;UAS ApplS;nsybGal4	7	males	34	3
		25.10.19	;UAS ApplS;nsybGal4	7	males	35	15
		25.10.19	;UAS ApplS;nsybGal4	7	males	36	8
		25.10.19	;UAS ApplS;nsybGal4	7	males	37	11

## Sheet: Fig 2d and S3a-cFig
				Volume (um3) of endolysosomal vesicles in neurons						Volume (um3) of endolysosomal vesicles in neurons
					Control							Appld
				;UASmyrmCherryPhLuorin;nsybGal4						Appld;UASmyrmCherryPhLuorin;nsybGal4
				Data from the first 2 brains			Data from 3 more brains			Data from 3 brains			Data from 2 more brains
				0.49			0.165575			0.818631			3.54
				0.27			1.61683			0.273282			0.13
				0.12			1.21373			0.059948			0.47
				0.4			0.424813			0.225201			0.45
				0.17			1.51746			0.472122			1.2
				0.06			0.994847			1.78064			0.05
				0.45			0.347522			1.07649			1.15
				0.34			0.375843			0.14859			2.24
				0.28			0.173737			1.58212			1.99
				1.06			0.289787			1.49668			1.16
				0.43			3.3635			1.00868			0.29
				0.35			0.153056			0.540628			1.2
				0.3			0.355701			0.219565			0.44
				1.12			0.938118			0.469137			0.79
				1.27			0.21531			1.54419			0.5
				0.02			0.310614			0.238478			1.23
				1.35			0.661582			1.87674			1.78
				0.74			0.515155			1.61336			0.26
				0.47			0.205556			0.399695			0.18
				0.13			0.319217			0.561405			0.8
				4.57			0.655014			5.93435			0.65
				0.22			3.76909			10.715			2.94
				4.56			0.411504			7.46628			0.64
				0.23			0.409361			4.44612			1.06
				1.92			0.480325			0.158701			1.26
				0.24			0.706392			0.21255			3.94
				0.3			0.443991			0.25872			0.07
				0.02			2.69847			0.157761			0.54
				0.39			6.59628			4.39578			0.6
				0.63			0.765799			5.91043			7.96
				1.11			1.35226			1.48971			7.37
				0.08			0.476759			1.09704			4.14
				0.47			1.21598			0.516948			0.37
				0.54			0.82143			0.524183			0.32
				1.96			1.17479			1.05056			0.95
				0.16			0.823518			0.594112			1.26
				0.05			1.31645			0.476472			2.34
				0.32			0.992537			0.326116			0.39
				0.19			0.76669			0.263056			0.7
				2.07			1.80891			0.0922327			0.77
				0.03			4.09763			0.400448			1.99
				0.61			0.726394			1.96364			1.92
				0.01			1.08947			0.216225			1.21
				1.54			1.20901			1.06564			6.68
				0.47			4.40499			2.21241			1.06
				0.76			0.837089			2.92558			0.13
				0.31			1.15636			2.31756			2.72
				0.05			0.217782			5.94098			0.58
				0.07			0.91428			3.15873			0.15
				0.01			0.380054			1.94313			2.07
				0.61			0.508783			0.549037			0.78
				1.09			0.427397			1.49192			1.87
				1.18			3.98745			1.17156			0.49
				0.25			0.382763			2.38569			0.53
				0.23			0.318376			0.167388			0.05
				0.14			0.50534			0.157044			1.31
				0.2			0.341799			0.266564			1.95
				0.82			2.48715			0.0573016			1.05
				0.48			1.22747			0.19797			6.21
				1.14			0.785042			0.430207			3.36
				0.67			0.673171			2.86357			9.05
				0.02			0.473482			0.279025			1.4
				2.18			0.345819			8.48433			0.54
				0.06			0.694042			0.757342			0.62
				0.83			0.782001			0.462243			6.59
				0.05			1.0441			0.201388			2.21
				1.26			0.518523			0.242812			0.42
				0.18			0.235597			0.396278			0.66
				0.35			0.355055			0.794157			0.74
				0.01			2.10093			0.951633			0.62
				0.39			1.39117			1.22076			0.46
				1.2			0.73265			3.58246			2.17
				5.67			0.301956			1.9879			0.14
				0.59			0.478472			1.10635			0.95
				0.08			1.52091			2.16501			0.83
				0.69			0.38773			0.272438			2.19
				0.65			0.358547			3.08977			1.47
				0.39			1.09193			0.524599			6.62
				1.36			0.588845			0.435666			1.63
				1.44			1.67847			1.34943			0.13
				0.05			0.448946			0.163729			0.67
				1.69			0.229772			0.407393			1.66
				0.12			2.33442			0.570967			1.36
				0.12			1.19328			0.582273			0.15
				0.96			0.376513			1.8611			1.72
				0.39			2.40807			0.365166			0.61
				0.16			0.702797			0.314441			0.33
				0.04			0.666698			0.263566			3.06
				0.22			1.0287			0.369865			1.49
				0.65			0.976019			1.1606			0.65
				0.05			0.216942			0.211861			2.58
				0.61			0.218577			0.296335			3.91
				0.12			0.917659			0.36568			2.99
				0.01			0.779476			0.157965			0.06
				0.17			0.286868			1.04969			0.8
				0.05			0.666728			0.907874			1.18
				0.05			0.134823			0.365271			5.87
				0.29			1.30278			0.92193			4.23
				0.35			0.76675			0.790365			0.93
				0.94			1.37104			0.428595			0.55
				0.1			0.617048			0.898039			1.84
				0.05			0.743338			0.609524			6.81
				2.25			0.335345			0.335515			0.05
				0.04			0.333659			0.260975			3.43
				2.28			0.557442			0.376371			3.33
				2.44			0.267261			0.319499			0.43
				1.68			0.333072			1.3807			1.71
				0.02			1.0957			0.676001			7.29
				0.34			0.737864			0.42422			0.43
				0.16			0.33819			0.914307			0.43
				0.34			0.483191			1.03068			0.79
				0.14			2.23844			0.475639			0.99
				0.2			6.1872			0.410308			0.91
				0.5			3.40089			0.133357			0.75
				0.49			0.271256			0.276922			1.31
				0.12			0.910033			0.268768			0.77
				0.87			0.955158			0.291419			1.4
				1.18			1.51151			0.304849			0.92
				1.61			0.533881			1.00687			5.34
				0.87			0.815815			0.626613			4.78
				0.03			0.914583			0.908473			1.04
				0.38			1.38477			0.0751345			1.01
				0.71			0.20829			0.667267			2.1
				0.33			1.17685			0.174234			4.79
				1.25			2.09521			1.31795			0.8
				0.53			0.846662			0.380249			5.27
				0.39			2.05226			0.273645			0.33
				1.83			0.174035			0.217478			0.83
				0.86			1.69486			0.181949			0.17
				0.39			0.119179			0.240911			0.18
				0.11			0.260722			0.690478			0.15
				0.56			3.29574			0.656841			0.08
				1.62			0.286973			0.612007			0.46
				5.19			0.434543			0.178805			1.24
				1.27			0.239834			0.269455			1.71
				2.1			0.321782			0.189051			0.05
				0.29			2.46633			2.02583			0.64
				0.4			1.20915			0.552472			1.65
				1.95			0.762786			0.25959			1.41
				4.37			0.442517			1.03329			0.54
				0.06			0.654492			2.74418			0.37
				0.98			1.2592			2.02775			0.55
				0.77			0.706167			0.243952			5.31
				1.67			0.289403			5.60411			4.45
				0.28			1.57126			1.62579			6.96
				4.66			2.71513			2.68668			2.04
				1.27			0.191968			1.98316			1.45
				1.66			0.32946			1.69827			0.55
				1.85			0.648604			4.6283			1.46
				0.3			0.485936			2.41162			0.37
				2.93			0.805385			0.558749			1.12
				1.11			0.3099			0.470584			2.36
				0.7			0.611853			0.532045			0.18
				0.16			0.368555			0.484813			4.36
				1.27			0.855566			0.930635			4.51
				0.03			0.526428			0.431377			1.81
				0.47			0.859501			1.52042			3.2
				0.17			0.466887			0.300057			4.63
				3.5			0.585214			0.174896			2.83
				1.47			2.1479			0.823722			1.78
				1.65			0.30069			0.613726			1.97
				0.83			1.00615			0.391474			0.34
				0.94			1.66613			0.865971			7.7
				27.23			3.58034			0.247219			0.11
				0.64			3.07666			0.317582			4.38
				0.04			1.67562			0.531674			7.98
				0.99			1.74293			0.925972			2.51
				0.32			2.81069			0.509627			1.43
				0.36			0.955635			0.727379			1.91
				1.67			1.15208			0.452767			2.63
				0.03			0.984985			1.10767			13.31
				0.15			1.55486			0.583765			0.07
				0.71			1.04434			0.525717			1.84
				3.3			0.260769			0.443296			9.86
				0.59			1.75691			0.180198			0.08
				0.13			0.754019			0.293092			3.92
				0.75			0.544992			0.552263			0.88
				0.03			0.895606			0.974274			2.94
				0.28			1.867			0.219543			0.15
				0.14			1.9709			0.886344			0.36
				1.2			2.92292			1.00626			2.71
				2.39			1.62485			0.218522			1.93
							1.679			0.792405			5.99
				0.67			1.5281			0.164087			2.77
				1.9			0.717707			0.483449			0.16
				1.21			1.83418			0.176905			0.07
				2.19			2.20398			0.526623			2.19
				0.21			1.73955			0.573081			8.56
				1.1			1.36771			0.222631			0.1
				0.26			1.52685			0.288975			9.57
				3.75			0.583105			0.361304			15.31
				0.54			1.93			0.205512			4.57
				0.25			1.4809			0.25284			1.13
				0.93			1.06919			0.390065			2.27
				0.05			2.40874			0.426032			0.3
				3.24			1.47852			0.322419			0.26
				0.02			1.05903			0.174533			5.28
				1.71			0.938029			0.113824			1.63
				2.22			0.822445			0.300432			0.45
				0.05			1.22605			0.152484			1.16
				0.02			0.226299			0.749397			0.91
				1.66			0.720656			0.376601			0.49
				0.81			0.263304			0.793861			5.74
				0.28			1.65179			0.463833			0.84
				0.77			0.971111			0.968907			0.25
				0.03			0.65959			0.370644			0.26
				0.02			2.16389			1.22154			2.43
				0.67			2.375			0.158503			0.38
				1.86			1.0203			0.105276			25.04
				0.2			1.8878			0.240044			0.31
				0.27			0.948462			0.505083			3.94
				0.05			0.1767			0.318611			0.25
				0.84			0.818077			0.559192			5.77
				0.56			0.284271			0.386878			1.12
				0.99			1.10659			0.655831			2.41
				2.17			0.913603			1.22438			0.2
				3.61			0.144522			1.3117			0.13
				2.41			0.668484			1.20785			2.8
				1.97			3.16651			0.942361			1.57
				17.35			1.30632			0.702831			0.32
				0.37			0.527752			0.196002			0.08
				0.15			0.539852			1.00419			0.76
				0.97			2.0879			0.782415			1.59
				5.19			1.05958			0.103279			1.69
				0.27			0.328447			0.107311			1.6
				0.17			0.941734			0.377126			1.85
				2.52			1.4624			1.84045			0.46
				0.46			2.18062			0.198323			0.37
				3.02			0.350869			0.836845			1.34
				0.03			0.918827			1.50912			0.28
				0.41			0.872164			1.099			0.08
				0.19			1.0461			0.229391			0.37
				1.3			0.800249			0.169375			0.84
				0.59			1.84208			0.655684			0.59
				0.73			1.037			0.193748			0.29
				0.07			1.51072			4.83447			0.86
				2			2.3974			1.92729			0.33
				0.09			1.45922			0.271249			0.65
				0.56			0.548142			0.123928			1.24
				1.46			1.13369			2.79094			0.26
				0.55			1.00531			0.671924			4.81
				0.46			0.336911			1.05133			0.18
				1.01			0.500027			1.23429			1.06
				0.12			0.807361			0.194844			0.34
				0.26			0.436199			1.34828			1.23
				0.28			0.538489			2.76093			0.86
				0.44			1.3338			2.65711			0.23
				0.33			0.82446			5.07971			0.37
				1.27			0.787266			2.16978			1.06
				1.8			0.164328			0.375522			0.57
				0.03			1.09144			0.439566			0.24
				0.51			0.96733			2.85106			0.75
				1.75			1.13032			2.84119			0.66
				0.02			0.151868			2.65253			0.86
				1.06			0.790505			2.50571			0.7
				0.04			0.549098			1.7764			0.26
				1.28			0.677389			1.37807			0.45
				0.33			0.927489			1.58103			1.13
				0.87			0.454853			0.94191			1.14
				1.28			0.552462			0.801758			0.16
				0.02			0.70697			0.995182			2.6
				0.06			0.868373			0.439415			1.52
				4.14			1.34388			0.335444			0.09
				0.87			0.757526			0.249517			2.22
				0.36			0.289805			1.47836			0.87
				1.32			1.06419			0.810508			2.12
				1.77			2.33872			0.535006			1.59
				0.61			0.56259			1.1905			0.34
				0.13			1.70643			5.19066			0.4
				0.48			1.30726			3.02329			0.22
				1.14			1.54052			0.711615			0.78
				0.09			1.55519			1.59501			1.26
				0.67			1.30913			0.619755			1.12
				1.76			0.734618			3.2086			0.85
				0.86			1.06051			1.35038			0.69
				0.07			2.16268			1.71035			0.25
				1.39			0.72249			0.446346			1.34
				0.69			1.81655			0.482334			2.47
				0.11			1.89873			3.71665			0.48
				1.07			2.04368			2.03276			2.19
				1.33			2.12408			2.86333			0.51
				1.52			1.43489			0.678237			0.06
				1.37			1.0323			0.857704			0.16
				0.17			0.918826			0.362269			2.08
				0.51			0.489913			0.759181			0.9
				0.66			0.672559			0.662882			0.3
				0.86			1.28252			0.183731			0.42
				0.58			3.43954			0.808286			1.8
				0.73			0.700775			2.09259			0.43
				0.21			0.996881			1.42563			1.33
				0.12			1.98164			0.991904			0.35
				0.79			1.4859			1.10142			0.37
				2.51			1.35559			0.17873			1.66
				0.92			1.45082			0.593517			0.95
				2.16			1.15434			0.379406			1.98
				1.62			1.66388			3.56351			1.29
				1.3			1.48742			2.48463			0.39
				0.93			0.502509			0.745775			1.21
				1.01			0.995406			6.50406			0.99
				0.79			3.00236			8.26274			0.68
				0.89			1.19977			3.0691			0.34
				2.54			2.14511			5.4659			0.39
				0.4			1.10209			0.310235			0.19
				2.51			0.721726			1.69113			0.16
				1.62			1.2147			0.20996			0.7
				1.38			1.80594			0.923796			1.26
				0.17			1.28564			2.19846			0.8
				1.27			0.298547			2.87329			1.56
				2.07			0.712797			1.1689			0.48
				1.61			0.819287			0.205934			0.14
				0.18			2.76062			2.01785			1.66
				0.26			0.327436			4.289			0.19
				0.24			1.67679			7.73902			0.64
				0.27			1.40913			4.29657			0.26
				0.05			0.859328			0.838527			0.44
				1.47			3.26148			1.13938			0.8
				0.71			2.81616			2.26256			0.83
				0.39			1.48122			0.185313			0.25
				1.46			2.35382			1.71557			1.96
				0.39			1.1403			0.857983			0.23
				1.71			1.41091			0.363072			0.19
				2.02			1.22104			5.65845			0.53
				0.59			1.49448			1.56354			3.18
				1.49			1.0683			0.429593			0.29
				7.81			0.381432			0.575429			0.6
				1.22			1.33345			1.50759			0.21
				1.55			1.35583			2.84618			1.16
				0.7			1.70565			1.76006			1.9
				0.62			1.37193			0.214776			0.99
				1.04			0.500766			0.641853			0.22
				1.67			0.56261			1.40797			1.58
				0.57			1.8255			0.529544			1.81
				0.37			1.21435			0.678091			2.05
				1.62			0.225535			1.46826			1.94
				0.08			0.609134			1.21845			0.62
				0.71			0.791528			0.590406			2.1
				0.27			0.572234			3.61774			0.18
				0.8			1.71579			0.446826			0.79
				0.06			0.405427			0.775782			1.29
				0.41			0.389534			0.401735			2.41
				1.97			0.597149			1.57988			0.74
				0.18			6.25519			0.88814			2.11
				0.11			0.95711			2.31893			0.37
				0.4			1.1727			3.46189			3.61
				2.44			1.08777			5.1851			0.65
				0.16			1.28629			0.451095			9.18
				0.45			0.776282			1.92525			0.78
				2.27			1.30037			0.606158			8.9
				14.79			2.10592			2.04214			2.46
				0.97			1.62729			0.698836			0.9
				1.58			1.98909			1.13727			0.43
				1.95			0.351319			0.131082			1.37
				0.08			1.20741			1.28664			0.35
				1.23			2.30468			0.0955186			1.23
				0.19			0.854759			0.664988			0.97
				1.7			1.59036			0.233524			0.83
				0.28			1.21666			0.481274			0.99
				0.23			0.656615			0.66197			0.52
				1.06			0.648119			1.37955			1.23
				1.07			1.26641			1.9175			0.83
				0.91			2.23373			0.52666			1.06
				0.12			1.78075			0.224958			0.49
				0.24			0.38248			1.91263			0.11
				0.42			1.84109			0.429255			0.97
				1.91			1.26588			0.662962			0.33
				1.78			1.2824			1.8524			0.86
				0.04			3.50091			0.288765			0.15
				1.8			1.26879			1.49531			1.49
				0.06			3.26006			1.83788			2.04
				0.19			1.82568			1.5744			3.75
				1.19			1.83988			0.132692			0.68
				1.51			1.64942			1.37112			0.35
				1.35			1.69019			1.23157			1.38
				0.58			0.963468			0.201344			0.7
				1.39			2.07471			0.618248			0.9
				0.08			2.33186			0.946126			0.12
				1.38			2.17994			0.482464			0.78
				1.39			0.941771			0.50532			0.25
				0.01			1.83004			0.732464			1
				0.42			0.778434			0.380195			2.15
				1.05			2.15563			1.14861			0.85
				0.25			1.71735			1.80702			7.88
				0.99			0.76253			0.928687			0.77
				0.62			1.27853			0.949819			0.18
				0.07			0.871462			0.847684			1.19
				0.02			1.12793			0.983522			1.13
				0.11			0.375685			0.90291			0.05
				1.06			1.23762			0.990605			0.18
				3.16			0.446383			0.941764			0.36
				1.19			0.815127			0.0542356			5.57
				0.2			1.88532			0.297154			1.11
				2.02			0.825304			1.11177			0.68
				2.15			0.593387			1.34894			1.46
				0.98			1.66613			2.2251			10.4
				2.5			1.03364			0.248955			0.27
				0.75			0.680878			0.304208			2.51
				1.03			1.24905			0.673626			0.29
				0.01			0.549525			0.0193035			0.52
				0.75			0.353893			2.81637			0.97
							2.56164			0.4477			1.31
				0.92			1.72684			0.1057			1.52
				0.17			1.30326			0.831804			0.75
				0.19			2.00444			0.252089			0.2
				0.06			2.12855			0.399898			0.89
							2.55913			1.173			0.11
				0.64			0.275832			0.566769			0.38
				0.02			0.290893			3.85949			0.16
				0.04			7.40658			0.836947			2.04
				1.02			0.965793			1.23475			0.44
				3.8			0.255023			0.257835			1.49
				1.4			0.273969			1.19675			2.27
				0.04			2.27518			0.855092			2.44
				0.26			3.64341			2.40538			2.09
				1.4			3.12271			0.902792			1.81
				2.52			3.3137			7.07566			0.72
				3.27			1.33245			1.39182			0.56
				0.33			0.371845			0.424558			0.99
				0.19			1.01649			0.228599			0.28
				0.39			1.46592			5.79367			0.91
				2.32			1.28575			0.685528			8.33
				1.81			0.60808			0.45215			0.88
				1.88			0.889447			1.1487			1.29
				0.1			1.15574			1.23999			1.52
				0.3			3.06263			0.2739			0.29
				1.56			2.92991			0.740547			1.46
				1.83			0.610552			0.804722			1.81
				0.08			2.49974			1.26784			1.15
				0.1			2.53563			1.16857			0.65
				0.1			0.990774			0.733389			1.35
				0.05			1.97441			3.8871			0.14
				0.07			1.86231			3.63741			2.81
				0.14			1.04765			0.38268			0.68
				1.37			2.85637			0.144666			1.44
				0.78			0.434955			0.14933			0.4
				0.04			1.29349			0.387491			1.87
				1.34			1.85226			0.235008			0.46
				0.04			2.4829			1.81335			2.63
				0.28			2.04551			2.20497			0.39
				0.74			0.499128			0.999271			1.09
				2.06			2.4671			1.7803			3.38
				0.96			2.2307			0.685714			2.05
				2.55			1.43283			0.745141			0.64
				0.93			2.37355			0.0872725			0.39
				0.89			1.69442			0.573847			0.49
				0.33			4.7577			0.615204			0.57
				0.83			0.628372			1.07668			0.11
				0.77			1.00083			1.04725			0.52
				0.12			0.0804728			0.697583			1.18
				0.12			2.66417			0.70167			2.65
				1.04			1.20135			1.44165			5.79
				0.38			0.525768			0.518562			1.91
				0.13			1.43858			2.6924			5.29
				0.86			0.58698			0.455431			5.9
				1.98			0.853111			1.44642			0.73
				1.47			0.179678			0.393703			0.42
				1.39			0.87877			0.80569			4.04
				0.82			0.901119			1.87127			2.3
				0.58			1.21474			1.85664			0.77
				1.06			3.65106			2.80151			0.94
				0.68			1.81083			0.6732			0.44
				0.86			5.67905			1.39775			1.45
				1.02			4.05517			0.491861			1.04
				1.02			1.75432			0.85474			0.54
				2.54			1.135			0.974072			0.46
				0.21			1.70599			0.655395			1.12
				0.64			1.78716			1.80179			0.72
				0.06			1.27324			0.118095			0.39
				1.32			0.388124			2.01873			0.55
				0.01			3.55115			0.139355			0.37
				0.77			1.45767			1.4927			0.46
				1.18			2.98862			1.27885			1.5
				0.05			2.08851			0.86469			0.98
				0.72			1.76107			1.20324			0.73
				0.75			2.21281			1.37806			0.58
				1.25			1.20943			0.714788			0.55
				1.29			1.23136			0.884336			3.01
				1.27			1.83904			1.01833			0.11
				0.31			0.519998			0.069524			0.61
				1.34			1.09703			0.562625			0.1
				0.02			0.318966			1.07761			0.85
				1.07			1.7869			1.06285			1.04
				1.77			1.21072			1.67745			1.72
				0.3			0.495628			1.33333			1.66
				1.74			0.572992			0.328268			0.62
				0.05			0.227558			0.614471			0.39
				0.17			4.21945			0.663847			0.25
				0.09			2.46521			2.16467			0.42
				0.19			1.01589			0.687025			3.95
				1.1			1.37186			0.20053			2.71
				0.47			1.44653			0.322614			0.46
				1.12			1.99333			2.19651			0.47
				0.08			1.81515			1.11084			0.54
				0.19			0.709768			0.622601			1.5
				0.47			2.0037			3.83192			2.96
				0.04			0.930082			1.88854			2.13
				0.22			2.31606			0.28524			1.16
				0.53			1.41993			4.28045			0.21
				0.29			0.572604			2.19837			0.75
				1.91			2.58898			0.930125			2.15
				1.9			1.7011			2.67858			0.59
				1.27			0.489308			0.696758			1.54
				1.26			1.1743			1.07013			1.74
				2.56			1.14562			0.389121			0.52
				1.82			0.630121			0.408717			0.28
				0.33			0.263346			0.208689			1.31
				0.77			2.34692			0.33084			1.65
				1.32			1.6301			3.59275			2.42
				3.21			0.464724			0.409966			1.19
				1.29			1.68786			1.02374			0.63
				2.73			0.567059			0.353169			0.69
				0.3			0.589241			0.233034			0.34
				0.08			1.53071			0.578843			1.08
				0.15			2.33767			0.249963			1
				0.4			1.83089			0.745049			1.2
				0.64			0.979646			3.94259			1.08
				0.12			1.45721			0.459888			1.43
				2.53			2.63245			0.459428			1.56
				0.88			1.02026			0.385072			0.47
				0.6			0.88891			0.53436			1.04
				0.03			0.312402			0.776687			3.46
				0.8			1.57823			0.352394			0.25
				1.46			2.10706			0.866689			0.1
				0.14			0.791892			1.43613			3.02
				1.16			0.237281			0.522624			4.27
				0.15			2.19147			0.50582			2.42
				2.43			2.23915			2.85587			1.58
				0.11			1.2528			1.31736			1.49
				1.38			0.649856			6.95594			0.5
				1.05			1.89237			0.879434			1.12
				0.07			0.858422			1.2806			0.44
				0.86			1.25867			0.966657			1.52
				0.03			1.11512			1.38432			0.22
				0.73			0.931741			1.0471			0.46
				1.64			3.64416			0.828807			0.88
				1.05			1.0844			1.70118			1.74
				0.42			1.10185			0.193253			0.08
				1.08			1.87866			1.28239			0.05
				2.74			1.64075			0.541611			0.26
				4.78			0.865458			0.17761			1.1
				2.24			0.290141			1.62698			1.03
				4.52			0.893979			3.34895			0.54
				1.03			0.62142			1.92266			0.59
				4.33			0.757217			0.813907			0.09
				0.72			0.952137			1.29084			2.49
				2.46			1.24913			4.64971			0.39
				5.81			1.33512			0.914181			0.26
				4.76			2.17985			0.253165			0.88
				4.63			1.6021			1.01317			1.86
				3.48			1.08125			0.424541			3.24
				5.41			1.41932			0.578126			1.14
				2.8			1.5372			4.35534			1.95
				5.32			0.451149			1.19748			1.28
				5.26			0.683127			4.33014			0.72
				1.3			0.938558			3.48004			0.87
				7.65			1.33422			0.422181			0.75
				4.21			0.218781			1.28462			1.85
				0.12			1.14302			0.368212			0.4
				4.95			1.12029			0.563627			0.83
				4.09			0.431048			0.498092			0.82
				1.42			0.763862			0.375953			0.66
				2.14			0.398364			1.32536			0.17
				1.46			0.592999			2.63909			0.05
				0.44			0.271399			0.710204			0.13
				0.06			1.20084			0.733485			0.53
				1.42			7.19637			0.731208			1.27
				0.59			1.15441			0.711916			0.07
				3.7			0.387898			0.80204			0.83
				0.08			0.786992			0.38892			1.17
				1.99			1.73302			0.557687			2.13
				3.89			1.01696			6.40368			2.21
				2.36			2.33745			0.278833			2.16
				0.36			2.24504			0.766466			0.22
				5.86			2.5609			2.3657			0.23
				0.39			1.26666			0.889132			2.07
				2.64			0.553007			1.30945			2.26
				2.08			3.99911			0.581453			0.55
				0.16			2.30737			0.403854			0.92
				0.02			1.62861			2.22356			0.49
				1.13			0.893423			1.49437			0.49
				0.37			1.5131			0.513829			0.32
				0.08			0.880547			0.810614			0.57
				0.32			2.68025			0.536843			0.56
				0.21			1.03716			1.63818			0.31
				0.96			0.547222			0.433525			2.12
				0.71			1.50924			0.401327			0.68
				0.47			0.493976			0.36551			0.54
				0.22			1.63838			1.1767			0.38
				0.18			0.930157			0.657559			0.59
				5.1			0.874568			1.83039			0.61
				11.88			1.38806			0.300046			1.61
				8.53			3.68251			2.47906			0.58
				0.32			4.42791			1.31255			0.59
				2.11			3.275			0.415845			0.34
				3.85			1.57842			2.52468			1.4
				3.22			0.824586			0.325776			0.87
				2.85			0.357146			0.487565			1.17
				0.14			0.471042			0.373563			0.86
				3.28			0.357172			0.766963			0.4
				3.91			0.319278			0.994855			0.98
				2.7			2.79862			1.10595			0.31
				3.41			0.560791			1.05994			1.06
				0.45			0.964897			2.29576			0.19
				2.91			1.61964			0.260764			0.34
				3.07			1.8105			0.843347			0.17
				0.74			2.15204			0.138452			0.53
				0.29			1.36142			0.303151			0.92
				0.12			2.07006			0.334042			0.12
				3.68			0.649933			0.166132			1.16
				1.72			0.524972			1.47095			0.16
				3.27			1.01838			0.851819			0.45
				0.22			0.490891			0.777661			0.23
				0.46			0.276329			1.46136			5.49
				0.23			0.721669			0.670533			0.5
				1.06			1.16868			0.391137			0.65
				0.96			0.495367			0.255107			0.15
				1.74			2.18521			0.315454			0.68
				0.37			2.25138			1.01025			0.34
				2.24			0.722926			0.363634			0.72
				0.39			1.23388			0.73573			0.41
				1.48			1.93482			0.801574			0.28
				0.32			1.42245			1.198			0.94
				1.5			1.44645			0.612014			1.05
				0.09			3.36171			0.381586			1.28
				2.21			2.02044			0.738229			0.81
				1.53			2.21985			0.870021			0.94
				1.33			2.90012			0.359363			0.89
				0.04			3.89896			0.674071			0.55
				0.1			1.77139			0.42434			1.38
				0.03			1.47918			1.00127			0.3
				2.64			0.743975			0.571686			1.26
				0.18			1.90349			0.937207			0.29
				2.8			1.93011			0.534839			1.71
				2.2			1.52689			0.22553			0.8
				1.2			2.16012			0.531024			0.64
				1.65			2.7663			0.653367			0.74
				0.03			4.99408			2.42244			1.13
				0.33			0.340862			3.64576			1.54
				0.48			2.93592			1.8511			1.38
				0.34			2.19661			1.0322			0.2
				0.01			2.07596			1.06081			0.31
				0.4			5.08995			1.64079			2.35
				2.78			1.93682			0.609339			2.09
				23.6			0.807917			0.885407			0.31
				0.07			0.673259			1.38716			3.23
				1.18			0.781022			1.50089			1.14
				0.01			0.229579			0.235475			0.14
				0.99			0.915694			1.27026			0.09
				1.74			0.254259			0.937771			1.58
				0.03			0.511435			2.20278			0.42
				0.32			10.9891			0.200322			0.07
				1.19			0.31938			1.85904			0.2
				2.35			0.900595			3.48838			0.29
				2.17			0.160672			1.86163			0.04
				1.21			0.0784522			1.13992			0.35
				0.23			0.0819172			0.314536			2.02
				2.58			3.76166			1.89789			0.19
				1.72			2.17055			1.05269			0.09
				3.42			0.371819			0.816185			0.16
				2.45			0.346806			0.625338			0.13
				0.23			0.830903			2.13497			1.4
				0.08			0.259513			3.47416			1.11
				0.57			2.6118			1.94415			1.34
				0.16			0.475188			1.79638			0.15
				0.22			0.589782			3.11399			0.64
				1.81			0.323308			1.33698			0.42
				1.67			1.40251			0.85567			0.41
				0.18			0.223261			0.514456			0.15
				2.33			0.49528			0.713353			0.5
				2.77			0.57436			1.38516			0.52
				3.67			0.771741			0.991066			0.53
				1.13			0.0759906			0.774931			0.53
				0.44			0.265448			2.01625			0.81
				0.21			0.129996			1.69355			0.7
				1.34			0.299595			1.65086			0.35
				0.9			0.19623			0.810138			0.48
				0.04			3.37323			2.93217			0.5
				0.31			0.199145			1.66055			0.24
				2.29			0.422762			2.57142			1.35
				0.89			0.0713323			1.155			0.35
				0.02			0.442701			1.01642			0.64
				3.09			0.410133			2.10196			1.56
				0.16			0.800953			0.971025			0.67
				1.69			0.580848			1.31258			1.05
				1.1			0.631547			1.60369			6.78
				0.87			0.567146			0.250225			0.7
				1.35			0.192417			0.787734			0.4
				2.17			0.257225			0.297439			0.38
				0.61			0.120628			1.75248			0.53
				0.28			0.155026			1.07004			0.63
				0.18			0.684308			0.769056			0.99
				0.2			0.293181			2.55214			3.46
				1.47			3.65473			1.11653			1.85
				0.06			0.119777			2.05431			0.2
				0.05			0.464212			1.03356			0.55
				0.06			0.64978			1.14276			1.57
				2.03			0.14103			1.82066			0.52
				0.07			0.110543			4.06632			0.78
				0.5			0.992811			3.48457			0.27
				0.42			0.989421			2.3527			0.74
				3.07			0.390529			1.99114			0.67
				1.11			0.316043			3.05983			4.47
				0.71			2.82951			1.25218			9.98
				4.9			0.804675			1.10582			0.61
				2.2			0.647604			1.69306			0.16
				0.98			1.45037			0.978638			0.24
				0.88			0.994369			0.16634			1.28
				0.82			0.466609			0.719233			1.03
				0.03			0.372744			3.39026
				1.45			0.263168			1.47102			0.18
				1.48			0.444671			0.604663			0.77
				1.4			0.673857			0.592236			0.56
				0.44			0.526816			2.2544			0.61
				0.06			0.432715			1.13775			1.28
				1.36			0.2451			0.392184			0.5
				1.96			0.39524			1.01687			0.4
				0.4			0.246846			1.59998			0.21
				5.41			0.96734			2.345			0.57
				5.49			0.207892			0.397897			0.4
				1.75			0.0881478			0.736709			0.77
				0.45			1.05286			0.988083			0.52
				1.54			0.592227			1.12384			1.01
				1.25			0.306914			1.19682			0.87
				1.16			0.606313			1.1172			0.59
				0.87			0.519829			1.60656			1.2
				2.56			0.492624			0.257176			0.66
				1.73			0.335451			2.022			0.63
				0.69			0.434232			2.39245			1.89
				0.06			0.165881			0.881051			0.98
				0.67			0.71942			1.8858			1.54
				1.43			0.218873			1.542			3.7
				1.33			0.140641			1.64847			2.54
				1.6			0.328983			0.692315			0.81
				2.12			2.19869			2.06692			0.85
				0.65			0.580755			1.21516
				1.18			0.197622			2.39198			0.59
				2.32			3.58896			1.69912			1.58
				1.38			3.04793			1.59099			0.54
				1.18			1.95553			1.09261			0.83
				1.23			1.11656			0.81186			1.94
				0.5			0.246248			1.97382			1.12
				0.74			0.476971			0.577141			0.49
				1.15			0.511887			0.883896			2.72
				0.18			0.0879741			0.491994			1.45
				0.14			0.302886			0.591859			0.5
				0.03			0.180419			1.43656			0.29
				1.34			0.785876			0.921313			1.5
				1.58			0.664862			0.845492			1.6
				0.27			0.241028			0.198512			1.05
				2.64			0.255957			1.19077			0.64
				0.2			0.286478			1.11609			1.65
				0.31			1.06052			1.22037			0.54
				2.71			0.400768			0.853698			1.47
				2.03			0.854674			0.600512			0.18
				3			0.773522			0.618418			6.42
				1.28			0.235309			0.996343			0.27
				2.14			0.258825			1.22423			0.1
				0.04			0.635396			0.494575			3.67
				0.29			0.921016			0.62745			0.16
				2.12			0.264751			0.787384			1.4
				0.28			0.725308			0.946787			0.32
				3.08			0.723613			0.882293			0.28
				1.96			0.160491			0.324513			0.31
				2.27			0.72166			3.7796			2.42
				0.7			1.18938			0.770221			0.58
				0.62			0.768127			2.98368			3.44
				2.06			0.673938			1.98233			0.33
				1.25			1.6308			1.52315			0.19
				3.1			0.792509			0.55753			4.42
				1.09			0.451269			3.20281			0.78
				0.07			0.36272			1.4753			1.55
				1.17			2.86239			0.82073			0.73
				3.65			0.824875			0.332494			1.95
				0.55			1.03684			2.52961			1.31
				1.18			1.03731			0.618982			2.44
				1.82			0.938626			1.84974			0.67
				0.43			0.573183			1.31974			1.08
				3.08			0.877186			1.42369			0.22
				0.44			0.326004			1.69319			3.1
				0.22			0.0871911			0.975165			2.57
				1.13			0.213396			1.50037			1.43
				0.11			0.234648			0.790556			0.95
				1.88			0.587583			1.12322			3.56
				1.12			0.433987			2.34525			1.43
				0.19			0.216243			2.15111			1.48
				4.08			0.267301			2.2203			0.75
				1.24			0.498453			2.27146
				5.68			0.368441			1.5457			1.38
				4.36			0.788747			1.19742			1.34
				3.45			0.128024			1.04656			0.11
				3.67			0.366			0.54383			0.1
				1.45			0.823311			0.73207			0.26
				1.82			0.355882			1.39773			0.42
				1.59			0.218502			3.70659			0.28
				3.94			0.267142			0.754564			0.7
				1.53			0.270229			1.83871			0.54
				4.04			0.473218			1.4828			0.31
				1.33			0.590529			0.565261			1.13
				0.98			0.481651			0.621211			6.72
				0.08			0.549601			1.95629			0.95
				1.18			0.347095			1.32669			1.31
				2.01			0.391869			0.256606			1.01
				2.37			0.597461			0.852349			0.65
				2.46			1.02427			1.6139			0.45
				0.7			0.18336			0.629885			0.89
				0.18			0.568628			1.85706			1.56
				0.07			0.900868			0.452756			0.48
				2.62			0.581909			1.63632			0.85
				0.78			0.0722231			0.768384			0.84
				0.14			0.502173			1.09343			0.26
				1.31			0.746165			1.59608			3.68
				0.33			0.790231			1.63271
				2.09			0.775445			1.55971			2.43
				2.15			0.694012			1.24614			0.45
				1.55			0.645969			1.79913			1.18
				0.31			0.136481			1.57036			1.01
				0.04			0.858376			1.06626			0.23
				1.16			0.123432			0.662249			1.51
				2.91			0.192768			1.31552			2.13
				4.43			0.420235			1.79438			2.97
				0.84			0.550675			2.29167			2.22
				1.56			0.72685			1.20886			1.79
				0.9			0.679558			0.796356			0.33
				0.32			0.0818408			0.413379			0.76
				1.33			0.98223			1.95084			4.95
				0.09			1.20581			2.18529			0.99
				0.14			0.241158			1.37238			1.3
				0.13			0.727526			1.47863			0.18
				3.64			0.798708			1.21687			1.62
				2.32			0.459357			1.30638			0.85
				0.27			0.59894			2.52731			0.22
				0.06			3.25693			0.925081			0.26
				0.32			0.259238			1.70792			0.68
				7.4			0.413839			1.34081			1.76
				7.77			0.524692			0.707466			1.54
				0.59			0.339181			0.705059			0.37
				3.69			0.379785			1.39134			0.35
				0.18			0.526983			2.5224			1
				2.78			0.34671			0.906251			0.19
				0.72			0.246332			0.441486			0.29
				1.76			0.524066			0.359181			0.38
				0.41			0.401571			1.99625			0.58
				3.02			0.371541			1.42521			0.35
				0.5			0.172083			3.6075
				0.05			0.529791			0.947246			0.18
				5.36			0.402983			3.08994			0.22
				1.15			1.06441			1.19851			1.09
				0.53			1.0495			2.60589			0.51
				5.67			0.446288			1.22426			0.35
				4.23			0.0672542			1.34472			0.37
				1.52			0.31696			1.20525			3.6
				3.32			0.417947			0.425183			1.28
				2.37			1.33185			1.41677			0.97
				2.2			0.343526			1.95242			5
				6.33			0.562314			1.44425			13.88
				0.23			1.04182			3.99379			0.6
				1.02			0.274934			3.46532			0.27
				1.85			0.616154			2.31991			0.53
				0.07			0.26027			2.40946			0.68
				0.51			0.302688			2.03805			1.46
				1.15			0.629952			0.853967			1.41
				0.31			0.944402			2.31457			0.69
				0.29			0.475442			1.8294			2.66
				2.16			0.260296			0.847468			0.31
				2.05			0.194483			1.39025			1.29
				0.09			0.272652			0.937479			1.54
				0.26			0.914122			1.78436			0.44
				0.49			0.772287			2.49191			0.56
				0.49			0.472597			0.428913			0.38
				2.24			1.18263			1.34281			0.39
				0.7			0.0489668			0.50155			0.43
				4.37			0.415831			0.901785			4.2
				1.02			0.718115			2.02628			6.15
				3.53			1.20363			0.894779			0.42
				1			0.609816			0.650684
				2.42			0.457233			1.03067			0.5
				0.07			0.641268			1.26147			0.53
				1.27			0.24778			1.16344			1.31
				1.57			0.505646			1.3911			2.01
				0.2			0.90719			0.832473			0.74
				1.32			0.209967			1.38241			2.46
				1.85			1.25904			2.26669			1.79
				0.56			0.415181			2.13645			1.6
				0.67			0.53259			0.39571			1.88
				0.04			0.164014			0.393052			0.66
				0.19			0.217719			2.77976			1.01
				0.06			0.51862			1.88335			0.81
				0.66			0.421305			1.39012			4.45
				0.06			0.367195			2.69878			1.12
				0.01			2.63044			2.29513			3.41
				1.95			1.03412			2.70822			1.81
				0.07			1.23174			2.61086			4.81
				1.42			0.438496			0.325495			5.41
				3.03			1.37751			7.73292			0.06
				1.06			0.664249			1.03699			0.23
				1.63			0.839643			0.288589			3.73
				0.27			2.80873			0.310001			1.88
				1.3			0.30781			0.610215			6.99
				0.33			0.221621			2.14751			1.96
				1.56			0.723606			2.53931			1.82
				0.08			0.809203			1.73022			4.02
				2.52			0.308915			3.70321			3.45
				1.07			0.954232			1.44198			1.39
				0.51			0.960796			0.433365			5.16
				0.17			0.114486			1.41246			0.7
				0.92			0.60176			3.91603			0.91
				1.17			0.747781			1.38437			0.62
				2.94			1.10584			3.59275			0.45
				1.49			0.527776			2.04619			0.51
				0.11			0.185608			2.0451			0.11
				4.16			1.26145			1.84873			1.79
				1.09			0.180603			1.04561			1.93
				0.25			0.747573			1.94513			1.37
				0.39			0.918828			1.09915			1.08
				0.12			0.896484			1.61477			1.39
				0.98			0.217801			0.590371			0.61
				2.45			0.837477			1.3668			0.21
				2.77			0.193231			0.982223			0.23
				1.14			0.215958			1.22839
				0.68			0.786445			1.29142			0.91
				1.73			1.00735			3.28126			0.27
				0.05			0.0936392			0.670602			0.65
				0.69			0.573632			2.6263			2.06
				0.21			0.137508			1.10347			3.16
				5.15			1.11447			3.42995			0.43
				0.18			0.888084			2.21324			1.42
				0.18			0.0873455			2.02982			0.54
				1.6			0.602983			1.16243			3.86
				1.31			0.145409			3.23311			2.08
				0.22			0.486152			0.520922			2.3
				0.23			0.359666			1.65826			0.8
				0.97			0.0836			2.01792			3.41
				1.53			0.244727			2.30281			0.9
				1.2			1.69508			2.36905			2.7
				0.39			0.503728			1.62385			18.11
				2.53			0.575574			0.647614			0.92
				4.2			0.707376			2.76762			1.2
				1.68			0.19541			1.79317			1.31
				4.13			0.834371			2.37938			0.35
				0.06			0.592543			1.11233			0.31
				0.38			0.237176			0.730254			1.55
				1.8			0.770142			1.39456			0.67
				0.84			0.210247			0.559283			0.41
				1.03			1.56002			0.610051			0.35
				0.87			0.967412			0.253284			0.2
				1.59			0.40324			4.45387			0.11
				1.46			1.46726			2.56452			8.72
				1.5			0.397143			1.78833			1.65
				1.12			0.910938			4.975			0.28
				0.04			0.255106			0.681566			2.57
				0.16			0.945589			3.85572			0.8
				1.1			0.404604			1.54871			1.03
				0.8			1.37018			1.10231			2.54
				0.14			0.516338			0.0963706			0.32
				1.37			0.119589			2.83206			4.09
				2.3			1.12274			1.34079			0.26
				1.21			0.617167			1.53147			2.31
				0.77			0.331784			0.643826			2.31
				0.49			1.33733			0.949063			1.08
				2.93			0.127767			1.68299			4.92
				0.45			0.975447			1.93932			13.48
				0.08			0.61174			0.959418			2.04
							0.725422			0.974485			0.86
				0.03			0.482668			4.2779			2.08
				0.62			0.704211			2.87099			1.31
				0.09			0.831487			2.12003			12.98
				0.03			0.624236			1.99108			0.99
				0.12			0.399692			1.22345			5.17
				0.05			0.203785			2.6336			1.31
				0.51			0.161718			1.86978			1.31
				0.35			0.304501			1.64301			1.9
				3.9			0.497667			1.78346			0.43
				1.68			0.439691			1.79585			0.61
				0.11			1.2985			0.587098			0.13
				0.51			1.21835			0.915324			4.17
				1.57			0.811141			0.561875			0.14
				2.89			1.11803			1.38505			0.77
				1.38			0.766135			0.423393			0.44
				1.01			1.41606			1.96131			0.06
				3.43			0.42681			3.17566			5.27
				0.33			1.20263			2.33563			17.52
				1.02			0.0585833			2.06371			0.94
				0.55			0.444263			2.39096			3.03
				2.9			0.307651			1.31603			0.66
				1.06			0.590799			0.626444			0.43
				0.35			0.393692			0.566754			0.66
				3.21			0.681772			0.567179			3.65
				1.17			0.502579			1.19392			6.6
				1.77			0.659156			0.369111			3.13
				3.88			0.493952			1.24686			0.97
				0.74			0.458685			0.411762			0.8
				0.08			0.37225			1.84952			0.44
				4.1			0.297369			1.33383			0.32
				0.73			0.370935			2.54845			0.32
				0.15			0.907312			0.517565
				0.07			0.580331			0.863056			0.84
				1			0.771109			1.94826			2.21
				0.03			0.585299			2.39143			0.4
				1.62			0.373674			2.40531			2.91
				2.11			0.146089			1.36221			0.24
				1.03			0.502575			2.03094			0.26
				0.13			0.410545			0.960162			1.53
				0.21			0.597021			0.927117			0.37
				1.17			0.796547			1.36655			0.42
				1.69			0.517738			3.45968			0.2
				0.75			0.922755			1.22058			0.67
				0.38			0.163408			3.38063			0.65
				0.24			0.435108			1.12249			0.79
				2.56			0.623774			1.52201			3.14
				0.24			1.70311			2.29892			2.45
				0.05			0.550949			0.880946			6.51
				1.54			0.474734			0.785169			0.76
				1.4			0.570069			2.12575			0.33
				0.36			0.517237			1.09008			3.54
				0.04			0.553527			2.46932			6.65
				0.4			0.832751			0.693403			1.4
				0.09			0.543989			1.5413			1.21
				1.27			0.754171			2.78647			0.77
				2.72			0.301382			1.87567			1.78
				2.72			0.381856			1.31122			0.65
				0.78			0.428194			0.773749			0.84
				2.07			0.372869			0.295908			6.52
				1.11			0.425219			1.05835			1.9
				1.6			0.360029			1.41956			0.54
				1.1			1.5968			1.49674			0.46
				1.66			0.493437			2.36929			0.29
				0.26			0.572403			1.71356			0.18
				0.86			0.380372			1.16903			2.02
				0.2			0.97422			1.53308			1.05
				1.17			0.636374			1.69719			0.29
				1			0.207233			0.529854			2.69
				1.46			0.146513			0.940722			0.04
				0.21			1.01949			0.322757			2.66
				1.49			0.768601			0.610339			1.27
				0.17			0.483621			0.675162			0.3
				0.61			0.785628			1.63141			0.56
				0.92			0.753895			2.50933			1.02
				0.15			0.337616			1.05679			2.4
				0.75			0.143736			1.5928			2.75
				1.66			0.268104			2.8341			0.39
				0.62			0.613209			1.11081			0.19
				0.17			0.670692			0.345737			0.25
				0.61			0.322462			1.71183			4.46
				0.06			0.584583			0.751187			0.62
				0.97			0.663254			0.302537			0.5
				0.33			0.0997544			0.243413			11.61
				1.3			0.24457			1.00968			0.14
				2.15			0.347878			0.561533			0.72
				2.09			0.522939			2.24297			0.23
				1.47			0.42676			0.394412			0.37
				0.24			1.17955			0.639279			0.33
				4.58			1.39121			1.25084			0.19
				0.78			0.0508828			2.0586			1.09
				2.77			0.052152			0.425799			2.16
				2.32			0.160517			1.44114			3.91
				1.74			0.669315			0.845932			7.16
				2.25			0.105207			1.88116			0.28
				3.66			0.723631			2.57747			0.14
				2.44			0.275255			2.5592			0.15
				5.23			1.03982			2.80371			4.53
				1.59			0.81687			1.21792			2.46
				0.46			0.319312			1.37628			1.22
				1.18			0.343512			0.601192			1.59
				1.46			0.504705			4.47978			2.25
				0.21			0.0666625			3.01678			1.27
				0.06			1.29113			1.02131			0.12
				5.78			0.385875			4.10005			13.54
				0.49			0.359618			1.1931			3.47
				2.02			0.153574			1.29228			1.41
				2.1			0.273387			0.707409			3.35
				3.6			0.168133			1.98472			0.74
				0.17			0.150766			1.78848			0.55
				0.2			0.714336			0.990655			0.32
				0.16			1.02781			0.697328			0.39
				1.97			0.396903			0.807782			0.71
				0.52			1.27957			0.606139			0.51
				0.11			0.671906			1.39599			4.4
				0.29			0.915212			1.64229
				0.5			0.21712			1.58131			9.79
				1.43			0.512869			1.79247			0.17
				1.25			1.27277			1.03451			0.73
				0.15			0.778244			3.70267			0.92
				3.44			1.19573			0.972281			1.8
				0.54			0.32283			1.53975			2.21
				1.8			0.965874			3.93143			1.69
				2.16			0.614985			4.89194			10.74
				0.59			0.459751			3.61471			6.3
				0.21			0.927192			1.71753			2.35
				4.67			0.790841			1.78928			1.51
				2.22			1.17808			0.915873			4.11
				2.16			0.95627			0.993544			0.2
				4.13			0.7698			0.314474			0.98
				0.97			0.554011			0.516466			1
				3.06			0.222839			0.532386			2.06
				1.31			0.860254			0.39931			0.49
				0.22			0.100246			0.35883			1.11
				1.33			0.688912			3.12191			0.96
				0.08			0.433529			1.4517			0.32
				3.02			0.867066			0.255428			1.46
				0.03			0.317923			1.25615			0.3
				1.35			0.46126			1.25981			0.95
				0.22			0.951926			0.46907			0.35
				3.11			0.818724			0.201484			2.72
				1.93			0.53236			0.101794			1.69
				1.73			0.462147			0.434459			0.52
				2.59			0.944083			1.07728			1.38
				4.88			1.35861			1.74109			1.32
				0.77			0.556977			1.94298			0.52
				1.43			0.109428			2.3204			1.25
				0.45			1.03757			2.2084			0.46
				1.27			1.27712			0.708203			0.92
				1.09			0.234939			2.15978			4.68
				0.18			0.169394			1.07982			3.4
				1.33			0.263748			0.621806			0.82
				1.19			0.427989			0.53168			0.84
				0.31			4.0517			0.771895			1.2
				1.1			0.106047			1.50531
				2.04			2.77641			1.30799			3.16
				3.64			0.602866			0.142693			2.72
				0.46			0.395269			2.57822			3.16
				1.06			1.05886			2.64592			1.47
				0.37			0.596931			0.788532			4.35
				0.05			0.898169			2.10701			0.33
				0.54			0.786604			1.59921			0.18
				0.18			0.353565			0.304983			0.1
				1.14			0.969848			1.22754			0.43
				0.12			0.223991			1.10586			0.41
				0.68			0.955711			1.10352			0.26
				0.88			1.03635			2.23182			0.7
				0.96			0.628607			2.40702			1.83
				0.44			1.84013			3.16017			3.54
				0.86			0.0759041			0.962397			1.89
				0.01			0.656832			0.67496			1.83
				0.76			0.580349			1.76339			1.08
				1.62			0.252191			2.87822			7.26
				0.52			0.388434			1.11383			6.68
				0.05			0.779207			0.57357			6.75
				0.09			0.914895			0.325267			0.93
				0.69			1.26817			1.69222			3.71
				0.9			0.0679764			0.588881			10.11
				0.16			0.646989			1.15714			1.61
				1.66			0.204876			2.05476			2.51
				1.91			0.762604			1.70254			2.27
				0.07			0.23456			2.36608			3.03
				6.06			0.312683			2.96214			3.35
				0.05			0.136237			5.66464			2.79
				4.51			0.740215			0.401402			1.11
				3.31			0.685577			3.26514			0.74
				1.66			0.160159			2.41146			0.36
				4.17			0.216774			2.28035			0.12
				1.16			0.860258			4.29944			0.79
				1.16			0.383695			5.50254			5.77
				0.14			0.287874			0.493982			1.42
				1.45			0.391503			1.92124			1.75
							0.354247			0.873337			0.22
				0.5			0.344594			0.746909			1.1
				0.53			0.343773			0.798946			0.39
				0.66			0.271038			0.847514			0.18
				0.09			0.330921			2.07322			1.31
				0.65			0.65683						1.23
				0.1			0.119218						0.87
				2.22			0.717346						6.32
				0.97			0.257053						1.62
				0.57			0.278837						0.39
				0.6			0.937611						1.7
				0.19			0.690257						0.82
				2.15			0.736213						0.53
				0.67			0.212593						0.66
				0.17			1.22581						2
				1.29			1.50452						0.71
				2.4			0.587555						0.19
				1.17			0.940534						0.86
				1.44			1.03065						0.41
				0.43			0.0604537						5.41
				1.78			0.212241						0.54
				2.45			0.344737						0.45
				0.08			0.613822						1.64
				0.42			0.571659						1.97
				0.15			0.78214						0.74
				1.77			1.30536						0.5
				0.99			1.15872						1.72
				0.12			0.446339						1.1
				0.87			0.369616						0.86
				0.08			0.886818						0.4
				0.26			0.137063						4.05
				0.84			0.505148						4.07
				0.61			0.261382						0.21
				0.94			1.10572						8.38
				1.97			0.246103
				0.39			0.5402						0.35
				1.08			0.313659						0.58
				0.33			0.448692						0.51
				0.27			0.049738						1.21
				1			0.285273						0.78
				1.03			0.776462						2.8
				4.41			0.0716519						0.95
				1.15			0.849836						0.38
				3.63			1.00887						1.9
				2.07			0.338971						9.8
				1.06			0.485144						2.05
				0.8			0.37384						0.42
				2.14			0.0983847						3.45
				0.05			0.0903058						0.21
				0.19			0.204274						2.38
				1.15			0.395586						1.44
				0.05			0.265828						0.08
				1.25			0.763289						2.4
				0.02			0.20413						0.78
				0.8			0.787515						0.83
				0.95			0.968501						0.42
				1.68			0.204463						0.98
				0.93			0.471255						2.31
				0.95			0.194721						1.28
				0.83			0.346059						0.38
				0.66			0.638805						0.29
				0.14			0.681481						1.6
				1.89			0.437546						0.31
				2.38			0.181177						0.43
				0.04			1.33386						0.97
				0.84			0.613703						0.48
				1.09			0.874384						0.67
				0.08			0.487712						1.42
				1.11			0.160957						1.17
				2.82			0.0476669						0.91
				1.16			0.167121						3.7
				0.17			1.08889						0.67
				0.23			0.654965						3.34
				0.06			1.14127						2.72
				1.26			0.434069						4.19
				0.02			0.357749						1.25
				0.34			0.631658						2.44
				1.93			0.659639						0.17
				0.03			0.253627						0.36
				0.02			0.359957						0.25
				1.9			1.61019						0.84
				0.66			0.265723						0.15
				1.09			0.463164						0.38
				0.24			0.341552						0.45
				1.19			0.531343						1.4
				0.76			0.316568						0.5
				1.57			0.351479						0.7
				0.66			0.671813						1.35
				1.67			3.00724						0.87
				0.58			1.39844						0.37
				1.01			0.41801						0.21
				0.52			1.28662						0.74
				0.24			2.44412						0.15
				0.43			0.422388						0.12
				0.18			0.354932						4.43
				0.06			2.75973						0.27
				0.01			0.171036						0.76
				0.36			0.178462						1.6
				0.04			0.722164						0.83
				0.2			1.59023						0.22
				0.83			3.07847						0.28
				0.31			0.711659						0.45
				0.75			0.272274						0.13
				0.01			0.739551						0.25
				1.04			2.36552						0.12
				0.01			0.526456						2
				1.35			1.025						0.07
				0.26			0.336645						0.12
				1.8			1.01302						2.01
				1.07			0.324548						2.3
				1.4			1.68253						1.35
				0.19			7.16442						0.51
				2.88			0.915551						0.1
				0.35			0.174777						1.25
				0.8			0.234685						1.96
				0.36			0.754325						2.09
				0.03			11.6036						1.83
				0.84			0.368477						0.33
				0.77			3.22228						3.05
				0.32			4.66538						2
				0.68			1.89616						5.54
				0.03			4.44355						10.11
				0.09			2.0207						1.28
				0.26			0.5277						1.18
				2.75			1.88569						2.69
				0.19			0.559695						0.46
				0.25			3.92806						2.29
				0.17			0.233904						0.29
				2.96			3.95861						1.51
				0.56			0.390422						0.23
				3.23			1.4307						1.01
				0.91			0.901172						1.05
				2.9			2.44858						0.83
				0.67			7.03643						0.9
				0.81			1.04626						0.38
				1.96			1.65899						0.09
				0.82			9.42723						1.91
				1.39			2.32685						1.97
				1.05			1.81238						0.3
				0.02			2.37626						1.04
				3.54			0.794763						0.42
				0.51			0.735684						1.71
				3.25			0.431515						1.17
				0.24			0.443384						0.18
				0.32			0.442742						0.66
				0.5			0.631114						1.79
				0.84			0.461929						1.55
				0.84			4.36389						0.15
				4.41			0.185643						0.47
				2.18			1.10109						0.79
				0.35			1.99087						2.55
				2.21			0.977583						0.33
				3			5.46175						0.85
				0.95			3.1664						0.42
				0.24			5.8745						1.51
				0.52			0.40642						1.13
				1.27			1.47819						1.32
				0.19			0.633904						4.53
				1.97			1.94683						0.85
				0.21			1.63489						0.39
				1.56			3.77544						1.86
				0.46			2.34008						1.84
				0.39			1.48907						0.19
				3.27			2.16606						0.31
				0.74			0.690013						3.74
				1.2			0.459464						0.43
				0.12			4.22038						0.16
				0.11			2.84316						0.2
				0.97			1.65818						1.85
				5.34			0.29728						7.31
				0.34			6.7418						1.71
				0.02			0.640336						0.64
				1.8			0.274854						0.13
				0.53			0.907057						0.16
				0.76			1.0817						12.69
				0.58			3.87236						0.42
				1.54			4.87412						0.53
				0.68			0.377162						2.67
				0.27			1.4885						1.65
				4.26			0.853705						12.21
				1.22			0.326585						1.32
				0.14			0.614693						3.1
				2.07			1.83392						0.32
				3.01			1.36644						0.31
				0.49			0.648859						1.28
				1.34			0.886094
				1.16			1.60462						0.69
				0.38			0.96924						0.41
				1.11			0.484304						0.12
				0.41			0.520854						0.8
				1.31			0.583158						0.71
				2.8			0.395509						3.46
				0.41			0.560683						0.19
				0.04			3.13401						0.34
				2.76			1.4583						0.39
				1.95			0.205915						0.48
				0.79			0.342489						0.59
				3.19			10.564						1.77
				0.29			0.700839						2.78
				1.51			2.572						1.07
				0.31			1.36426						3.02
				0.51			2.17562						0.27
				0.35			1.32003						0.52
				0.75			1.53329						0.9
				0.2			6.92378						1.95
				0.61			4.82336						0.56
				1.71			0.580772						0.7
				1.83			5.11631						0.86
				0.89			0.862461						0.44
				0.16			0.747597						0.46
				1.11			0.252333						0.72
				0.93			1.59269						0.43
				4.4			2.72968						0.26
				2.31			0.427282						0.83
				2.11			0.991868						0.11
				1.07			0.952914						0.18
				0.07			2.08041						0.35
				0.68			0.716107						0.06
				0.09			0.372383						2.82
				0.54			0.454823						4.08
				0.17			2.02458						0.65
				1.64			0.536286						0.44
				0.32			0.59757						4.47
				0.25			0.787181						1.14
				0.04			1.15985						0.8
				0.37			4.52309						0.79
				0.51			1.92266						1.15
				1.04			18.307						0.32
				0.59			18.1968						0.35
				0.06			1.47562						0.53
				0.48			1.0474						3.68
				0.04			2.60793						0.14
				0.73			4.29928						2.19
				5.26			2.36622						0.08
				0.19			1.79632						0.35
				5.57			1.59419
				0.62			0.744895						0.23
				4.72			0.801225						0.64
				1.65			0.963968						0.37
				3.22			1.90616						0.27
				0.1			1.20526						0.13
				0.17			0.745016						0.16
				1.17			0.447904						0.12
				1.46			0.416967						0.94
				0.45			0.924762						1.68
				0.07			0.297068						1.2
				0.71			0.968383						3.17
				0.02			7.34989						1.34
				0.31			2.23805						0.24
				0.8			1.45686						0.24
				0.25			0.572822						0.46
				0.33			2.20829						0.71
				0.13			0.47291						0.63
				4.91			0.194945						0.29
				0.37			2.20255						0.9
				0.83			0.889034						1.56
				0.24			0.70257						0.12
				1.72			0.602167						0.97
				2.16			3.25539						0.1
				0.53			1.10193						2.45
				0.31			1.04265						0.64
				0.2			0.615991						0.2
				0.56			0.499891						0.05
				0.06			1.85647						0.96
				0.28			0.78544						2.14
				0.25			3.45641						0.74
				0.3			0.376405						0.71
				0.1			2.53722						1.22
				0.48			0.44187						0.36
				0.32			0.766025						1.77
				0.42			2.23874						0.3
				1.01			0.452557						1.63
				0.91			0.480136						0.21
				0.44			1.63223						1.27
				0.25			0.369166						0.64
				0.76			0.370971						4.64
				0.19			2.00374						4.02
				0.25			0.423819						0.14
				0.83			0.638059						0.18
				1.17			0.703722						0.08
				1.05			1.1676						3.06
				1.32			1.46561						0.94
				1.54			0.867503
				0.48			0.405974
				0.29			0.724821
				0.2			1.43639
				0.75			0.79603
				0.24			0.677359
				0.84			0.769841
				0.7			1.20543
				0.33			0.461527
				0.3			3.70974
				0.96			3.27332
				0.2			2.48542
				1.06			2.65836
				0.2			1.39317
				0.59			5.52429
				0.43			0.496808
				0.21			1.0887
				0.12			0.797825
				0.24			1.80462
				0.73			2.93728
				0.34			2.41389
				0.45			0.388068
				0.52			0.338488
				0.9			1.06848
				0.66			1.44069
				0.62			0.679741
				0.29			0.380036
				0.47			1.67088
				4.44			0.693741
				1.19			0.295139
				0.25			2.02429
				0.14			0.481152
				2.71			1.1742
				0.45			0.75065
				2.02			1.21844
				8.42			0.471808
				0.77			0.456999
				0.85			0.262906
				1.02			0.61016
				0.48			0.794422
				3.56			0.268914
				1.41			0.908238
				0.69			1.19731
				2.43			4.23162
				0.17			5.12438
				1.11			1.4506
				0.62			3.11531
				0.73			0.888726
				1.08			1.20938
				0.89			4.10171
				0.19			0.622425
				0.67			0.523581
				0.6			0.42637
				0.41			0.669176
				0.76			1.66059
				0.18			0.360649
				0.09			6.40331
				0.66			0.235966
				0.22			0.528712
				2.18			0.253646
				0.94			0.270359
				0.85			6.52887
				0.17			0.339005
				1.43			3.64018
				0.31			3.34606
				0.59			4.49517
				3.11			1.16901
				0.47			0.684376
				0.21			0.241199
				0.45			1.48862
				0.11			0.812719
				0.97			3.56358
				1.15			0.448479
				0.71			0.476241
				0.79			0.67714
				0.97			1.101
				0.2			0.494092
				1.72			1.44506
				0.39			0.966642
				0.73			0.489646
				1.08			3.92561
				0.51			0.617454
				0.39			9.79358
				0.73			0.77465
				0.27			0.949769
				0.34			0.60514
				0.2			0.373316
				1.03			1.19114
				0.32			1.45137
				0.06			0.94991
				0.59			1.2993
				0.7			2.37254
				0.77			0.933666
				0.09			0.561604
				0.43			4.14941
				0.33			2.96891
				0.45			1.68411
				0.41			2.82765
				0.67			0.110163
				1.36			0.652025
				0.62			4.27445
				1.09			1.03394
				1.46			0.133604
				1.2			0.348089
				1.37			2.667
				0.41			2.04
				1.54			2.31217
				0.31			1.22816
				0.48			3.31591
				0.48			0.579696
				1.5			0.827747
				0.42			1.70406
				0.27			3.33511
				0.57			1.24509
				0.38			1.12097
				0.63			0.750105
				1.65			0.751257
				1.07			0.706244
				0.41			1.45007
				0.11			1.56919
				0.18			0.985896
				2.56			0.918162
				0.26			1.2505
				0.09			2.91701
				0.83			2.22162
				0.6			0.3119
				1.01			0.373306
				1.95			0.599589
				1.66			5.30797
				0.41			2.6069
				0.73			11.6196
				0.94			1.02612
				0.17			10.6288
				0.29			8.44109
				0.34			1.08002
				0.58			0.642536
				0.33			0.681772
				0.71			0.96587
				1.98			0.335493
				0.47			0.564656
				0.89			1.4481
				0.16			4.675
				0.17			5.11574
				1.77			2.84899
				0.22			0.591573
				0.53			1.02083
				0.57			0.809253
				5.38			0.870448
				1.01			0.108423
				0.53			0.746136
				0.23			0.325955
				5.82			0.73446
				1.23			0.295454
				0.16			0.615624
				0.86			0.431934
				1.65			1.21148
				0.36			0.226894
				1.1			2.30754
				0.32			0.463869
				0.7			0.107486
				0.34			1.51805
				0.88			1.18258
				0.2			0.234812
				0.44			0.67641
				0.78			0.592445
				1.25			0.983085
				0.7			0.896974
				0.25			0.326921
				0.4			0.504615
				0.46			0.477911
				1.05			1.23527
				1.06			0.458241
				0.78			0.216379
				2.21			0.897184
				0.27
				0.63
				0.55
				0.96
				0.67
				1.42
				0.93
				1.39
				0.35
				0.73
				0.99
				0.25
				1.35
				1.74
				2.8
				2.64
				0.5
				0.63
				1.52
				2.27
				1.56
				0.55
				0.37
				0.41
				0.19
				0.5
				0.56
				0.99
				1.61
				0.75
				0.5
				0.63
				0.12
				1.39
				2.4
				2.47
				0.39
				1.19
				1.06
				1.01
				0.64
				0.2
				0.72
				0.76
				1.12
				1.18
				1.67
				1.57
				0.11
				0.4
				0.47
				1.7
				0.1
				1
				0.35
				3.19
				0.37
				0.21
				0.22
				1.4
				0.34
				0.42
				1.63
				0.62
				0.21
				0.85
				0.37
				1.16
				0.76
				0.8
				1.56
				0.82
				0.59
				0.47
				0.63
				1.08
				0.06
				0.08
				0.89
				0.57
				0.77
				0.5
				1.05
				0.32
				2.42
				1.56
				0.28
				0.99
				0.49
				2.52
				1.58
				0.09
				0.12
				1.35
				0.6
				1
				0.78
				0.41
				0.04
				0.05
				0.51
				0.6
				1.62
				0.43
				0.47
				1
				0.77
				0.21
				0.3
				0.09
				0.57
				1.28
				0.89
				0.84
				0.28
				0.58
				4.66
				1.3
				1.09
				0.42
				0.67
				0.33
				3.26
				0.33
				1.6
				0.12
				0.75
				0.49
				0.74
				0.22
				0.77
				0.19
				4.67
				2.44
				0.93
				2.26
				1.75
				0.31
				0.57
				0.8
				1.15
				0.43
				0.94
				0.84
				0.44
				0.3
				0.54
				1.74
				1.19
				3.22
				0.94
				1.58
				1.73
				2.96
				0.9
				0.86
				1.23
				0.99
				1.03
				0.59
				0.06
				0.99
				0.82
				0.79
				0.13
				0.86
				0.42
				0.34
				1.03
				0.26
				0.25
				0.22
				0.18
				1.08
				0.24
				0.67
				0.48
				1.31
				0.43
				0.64
				0.75
				0.51
				0.65
				0.39
				0.92
				6.4
				4.1
				0.97
				1.06
				0.45
				1.38
				1.39
				1.57
				0.49
				0.75
				1.62
				1.05
				0.99
				0.26
				0.62
				1.48
				0.3
				0.42
				0.65
				0.37
				3.67
				0.29
				0.57
				0.39
				0.87
				0.21
				0.57
				0.25
				1.36
				0.1
				1.44
				1.55
				6.75
				0.15
				1.98
				0.52
				1.06
				1.23
				0.39
				0.31
				0.37
				0.29
				1.53
				0.43
				1.1
				0.09
				0.99
				0.85
				0.59
				0.18
				0.3
				0.2
				0.8
				2.63
				0.51
				0.23
				1.37
				0.61
				1.93
				0.5
				0.28
				0.37
				0.78
				0.35
				0.91
				0.78
				0.26
				0.64
				1.09
				0.86
				1.43
				0.78
				1.21
				0.48
				2.48
				2.55
				0.07
				0.94
				0.69
				0.78
				0.55
				0.99
				0.54
				1.03
				1.5
				1.03
				1.16
				1.36
				0.66
				1.2
				0.53
				1.01
				0.1
				1.81
				0.27
				0.87
				0.53
				0.47
				1.35
				0.17
				0.63
				0.24
				1.29
				0.21
				0.41
				0.6
				0.28
				4.21
				1.09
				0.6
				0.23
				0.64
				0.35
				0.84
				0.64
				0.58
				0.45
				0.56
				0.07
				0.61
				0.83
				0.47
				0.27
				0.02
				0.23
				0.31
				0.47
				0.06
				0.74
				1.63
				1.23
				0.85
				0.23
				0.94
				0.99
				0.59
				0.85
				0.51
				1.09
				0.84
				0.42
				1.44
				0.8
				0.74
				0.67
				0.89
				0.13
				0.23
				0.46
				1.09
				0.71
				0.9
				0.13
				0.1
				0.33
				0.15
				0.99
				0.16
				0.68
				0.88
				0.76
				1.2
				0.95
				0.68
				0.43
				0.5
				0.26
				2.97
				0.08
				7.75
				0.87
				0.34
				1.89
				0.12
				0.36
				0.5
				0.34
				0.31
				1.03
				0.18
				0.78
				1.38
				0.07
				1.49
				0.72
				1.73
				1.49
				1.05
				0.58
				1.09
				1.02
				1.78
				1.97
				0.72
				0.88
				0.12
				0.5
				0.44
				0.13
				0.99
				0.22
				1.24
[truncated: 295 more rows]

## Sheet: Fig 2f, g and S3d,eFig
				Degradative compartments in neurons
					Min	Max	Size	Threshold intensity red	threshold size of circles
				Size of the region of interest:	X=492	X=969	X=478	226-300 for neurons	16
						Y=328	y=328
						z=32	z=32
				Canton S neurons	VESICLES VOLUME (um3)			Appld neurons	VESICLES VOLUME (um3)
				B1	0.0845			B1	1.1
				B1	0.231			B1	0.5
				B1	0.388			B1	0.03
				B2	0.0192			B2	1.99
				B2	0.045			B2	0.841
				B2	1.8			B2	0.2
				B2	3.32			B2	0.232
				B3	0.133			B2	0.494
				B3	0.065			B3	0.51
				B3	0.104			B3	0.96
				B3	1.9			B3	0.61
				B3	0.133			B3	1.75
				B4 (B6)	0.264			B4 (B5)	0.77
				B4 (B6)	0.238			B4 (B5)	1.07
				B4 (B6)	0.07			B4 (B5)	0.066
				B4 (B6)	2			B4 (B5)	0.04
				B4 (B6)	0.09			B4 (B5)	0.0409
				B4 (B6)	0.09			B5 (B6)	0.95
				B4 (B6)	1.8			B5 (B6)	1.19
				B4 (B6)	0.03			B5 (B6)	0.172
				B4 (B6)	0.37			B5 (B6)	0.346
				B4 (B6)	0.7			B5 (B6)	2
				B5(B7)	0.351			B6 (B7)	1.45
				B5(B7)	0.115			B6 (B7)	0.476
				B5(B7)	0.02			B6 (B7)	0.13
				B6(B8)	0.82			B6 (B7)	0.23
				B6(B8)	0.118			B6 (B7)	0.42
				B6(B8)	0.105			B7 (B8)	1.22
				B6(B8)	0.175			B7 (B8)	0.2
				B7(B9)	0.638			B7 (B8)	0.62
				B7(B9)	0.189			B7 (B8)	0.09
				B7(B9)	0.205			B8 (B9)	0.09
				B7(B9)	0.039			B8 (B9)	0.85
				B7(B9)	0.259			B8 (B9)	0.14
				B7(B9)	0.073			B9 (B10)	0.475
				B7(B9)	0.019			B9 (B10)	0.87
				B7(B9)	0.525			B9 (B10)	1.9
				B7(B9)	0.0476			B9 (B10)	0.12
				B7(B9)	0.503			B9 (B10)	0.96
				B8(B10)	1.87			B9 (B10)	0.435
				B8(B10)	1.84			B9 (B10)	0.69
				B8(B10)	0.122			B10(B11)	0.57
				B8(B10)	0.023			B10(B11)	1.3
				B8(B10)	0.527			B10(B11)	0.378
				B8(B10)	0.893			B10(B11)	0.634
				B8(B10)	0.199			B11 (B12)	1.91
				B9(B11)	1.68			B11 (B12)	1.2
				B9(B11)	0.164			B11 (B12)	0.65
				B9(B11)	0.145			B11 (B12)	0.64
				B10(B13)	0.069			B11 (B12)	0.045
				B10(B13)	1.13
				B11(B14)	0.804
				B11(B14)	0.183
				B11(B14)	0.133
				B11(B14)	0.337
				B11(B14)	0.49

## Sheet: Fig 3c
				Cell size(um)
				Appld	Canton S
				4.2595	3.60975
				2.96	4.4215
				2.621	2.5235
				2.1275	3.2905
				3.014	2.2225
				3.875	2.824
				3.06	2.8955
				2.865	4.9585
				2.6615	3.861
				3.0295	4.0985
				2.9795	4.2845
				2.927	4.8505
				5.7985	5.598
				4.175	4.438
				5.9235	4.194
				5.0145	4.664
				4.9365	3.5695
				3.6735	6.781
				5.418	4.026
				7.653	4.3905
				3.395	3.753
				3.2145
				3.0355
				3.7205

## Sheet: Fig 3d,e, f and S5a,b
			Quantification of cells with endosomes and/or enlarged golgi
			genotype	Cell number	Amount of endosomes			Ratio Endosome size/cell size
			Canton S	1	2	B7003		0.0589949
			Canton S	2	0	B7003		0.0594111
			Canton S	3	0	B7003		0.0451092
			Canton S	4	0	B7005		0.0498575
			Canton S	5	0	B7007		0.100567
			Canton S	6	0	B7007		0.047477
			Canton S	7	0	B7007		0.0695291
			Canton S	8	2	B7007		0.037633
			Canton S	9	0	B7011		0.037291
			Canton S	10	2	B7011		0.0541186
			Canton S	11	0	B70011		0.0426924
			Canton S	12	0	B70013		0.0976938
			Canton S	13	2	B70013		0.0466679
			Canton S	14	0	B70014		0.0532015
			Canton S	15	0	B70014		0.0532015
			Canton S	16	0	B70016		0.0783803
			Canton S	17	1	B70016
			Canton S	18	0	D90007
			Canton S	19	3	D90012
			Canton S	20	2	D90014
			Canton S	21	0	D90015
			Canton S	22	0	D90016
			Canton S	23	0	D90016
			Canton S	24	0	D90017
			Canton S	25	2	D90019
			Canton S	26	0	D90020
			Canton S	27	0	D90024
			Canton S	28	0	D90025
			Canton S	29	0	D90026
			Canton S	30	0	D70001
			Canton S	31	0	D70002
			Canton S	32	1	D70005
			Appld	1	0			Appld	Ratio Endosome size/cell size
			Appld	2	2			1	0.111911
			Appld	3	3			2	0.0703506
			Appld	4	0			3	0.0856154
			Appld	5	2			4	0.0991501
			Appld	6	2			5	0.0626377
			Appld	7	0			6	0.0592645
			Appld	8	0			7	0.0697313
			Appld	9	6			8	0.101276
			Appld	10	0			9	0.0814524
			Appld	11	1			10	0.170721
			Appld	12	0			11	0.126176
			Appld	13	2			12	0.140231
			Appld	14	0			13	0.129852
			Appld	15	1			14	0.125203
			Appld	16	0			15	0.0949292
			Appld	17	1			16	0.0683919
			Appld	18	2			17	0.129729
			Appld	19	5			18	0.130621
			Appld	20	0			19	0.0357436
			Appld	21	0			20	0.234929
			Appld	22	0			21	0.0492994
			Appld	23	2			22	0.0579485
			Appld	24	1			23	0.0667666
			Appld	25	0			24	0.0722121
			Appld	26	1			25	0.0399337
			Appld	27	12			26	0.0978613
			Appld	28	9			27	0.0256491
			Appld	29	0			28	0.0702445
			Appld	30	0			29	0.113948
			Appld	31	0			30	0.10681
			Appld	32	0			31	0.0588354
								32	0.0889223
								33	0.0435778
								34	0.0640581
								35	0.0425309
								36	0.0641235
								37	0.0514951
								38	0.0505791
								39	0.0341556
								40	0.041026
								41	0.0378852
								42	0.0639272
								43	0.0746581
								44	0.0613017
								45	0.140377
								46	0.0418004
								47	0.0531556
								48	0.0995639
								49	0.0426232
								50	0.0426232
								51	0.0294577
								52	0.0394964

## Sheet: Fig 3g,h S5c,d Fig
		Ratio Lysosome/Cell size									Appld							measurements (both diameters of each cell or endosome)						(um) length			Control
		measurements (both diameters of each cell or endosome)						(um) length			Ratio Lysosome/Cell size							1	0.066	166.345	101.4	245.023	-31.77	9.335	7.9145		Ratio Lysosome/Cell size			Average lysosomal size
	Appld	1	0.016	138251	60308	220609	27116	4.621	4.2595		0.159761					Canton S		2	0.046	158.574	91.739	239.188	50.05	6.494			0.116685			0.61813
		2	0.014	145513	62906	222942	-57785	3.898			0.211149							3	0.008	108.636	6.737	179	-75.426	1.099	0.9235		0.153229
		3	0.002	135234	86.5	162025	-90716	0.567	0.6805		0.204311							4	0.005	126.194	81.75	154.578	14.826	0.748			0.217555
		4	0.003	129809	60	179	0	0.794			0.298707																0.2179
											0.171367																0.263217
											0.201548							1	0.002	126.751	72.568	176.676	-86.906	0.633	0.6775		0.25779
		1	0.003	143.475	93.241	181.414	-88.025	0.549	0.625		0.119118							2	0.002	109.132	23.385	157.484	6.116	0.722			0.18546
		2	0.003	119.973	44	170.432	3.094	0.701			0.159162							3	0.012	163.012	96.004	238.91	-91.316	4.095	4.4215		0.123424
		3	0.014	167.957	96	232.648	-96.18	2.987	2.96		0.164005	0.160436						4	0.014	164.205	98.569	226.784	7.342	4.748			0.181818
		4	0.014	168.829	107.403	231.335	-8.156	2.933			0.143753																0.190924
											0.141467							1	0.002	127.29	96.298	153.952	-66.801	0.649	0.549		0.0702532
		1	0.0009175	118.433	42.447	168.224	-79.902	0.451	0.5355		0.145712							2	0.002	122.632	49.356	161.236	23.318	0.449			0.0636017
		2	0.001	103.6	38	158.941	19.502	0.62			0.202897							3	0.01	159.73	59.082	228.47	-51.224	2.734	2.5235		0.14925
		3	0.005	139.062	79.524	225.881	-91.335	2.611	2.621		0.157485							4	0.008	162.006	99.925	211.346	40.639	2.313			0.0766111
		4	0.005	132.096	11.478	206.225	8.111	2.631			0.116316																0.0619933	0.0670005
											0.168711	0.220162						1	0.002	122.206	53.953	174.302	-91.998	0.611	0.717		0.143654
		1	0.001	149.778	100.226	186.701	-86.222	0.649	0.6355		0.221209							2	0.003	136.265	88.39	189.695	6.941	0.823			0.173694	0.175095
		2	0.001	128.169	16.602	178	13.627	0.622			0.111474	0.06193						3	0.012	160.148	98.197	229.131	-91.983	3.284	3.2905		0.132945	0.0723345
		3	0.004	166.608	116.269	224.727	-86.586	2.155	2.1275		0.232743	0.141381	0.0933924					4	0.012	159.647	98.663	217.378	3.954	3.297			0.128788
		4	0.004	167.577	109.569	220.851	15.007	2.1			0.21044	0.140402	0.0551418	0.0575591													0.225942
											0.169367							1	0.002	129.606	94.333	159.182	-91.736	0.469	0.585		0.144151
		1	0.0007035	144.788	66.402	215.392	-79.902	0.395	0.5165		0.125525							2	0.002	130.075	92.88	161.72	10.513	0.701
		2	0.001	121.722	59.694	180.577	12.061	0.638			0.190743	0.114479	0.145446					3	0.008	155.793	111.179	212.587	-96.645	2.21	2.2225
		3	0.005	151.945	62.114	230.775	-91.906	3.044	3.014		0.15885							4	0.008	156.915	121.774	223.882	-3.281	2.235
		4	0.005	152.848	60.943	211.289	0.614	2.984
																		1	0.002	117.547	84.084	175.639	-87.241	0.59	0.728
		1	0.002	134.035	92.457	193.644	-40.236	0.582	0.781									2	0.003	105.463	39.868	179.697	9.926	0.866
		2	0.003	127.516	10.931	186.945	47.827	0.98										3	0.007	159.961	98.212	231.253	-88.627	2.075	2.824
		3	0.015	163.309	92.251	239.196	46.41	5.157	3.875									4	0.013	156.638	95.784	203.129	4.906	3.573
		4	0.007	155.517	94.434	214.103	-43.798	2.593
																		1	0.002	125.179	96.034	162	-89.029	0.419	0.537
		1	0.001	143.678	99.618	184.333	-54.462	0.284	0.3645									2	0.002	122.955	94.069	148.149	9.36	0.655
		2	0.002	127.406	95.464	181.641	43.708	0.445										3	0.009	161.914	96.492	233.843	-87.791	2.581	2.8955
		3	0.019	175.248	1.774	238.468	-125.616	4.007	3.06									4	0.011	159.195	80.3	230.765	6.354	3.21
		4	0.01	165.096	119.339	211.234	-40.837	2.113
																		1	0.002	129.846	85.808	178.712	-88.898	0.553	0.612
		1	0.0008535	94.844	61.815	121.161	-97.97	0.359	0.456									2	0.002	139.524	100.762	186	2.726	0.671
		2	0.001	98.787	36.452	123.106	-27.553	0.553										3	0.009	169.469	92	220.077	-94.667	2.615	4.9585
		3	0.008	111.347	22.292	183.227	-40.944	3.482	2.865									4	0.026	169.722	93.367	234.623	-8.968	7.302
		4	0.005	107.967	59.848	157.619	55.305	2.248
																		1	0.002	137.448	75.698	181.094	-88.919	0.564	0.702
																		2	0.003	138.065	73.532	176.228	0.725	0.84
		1	0.006	94.018	58.764	126.43	44.708	2.627	2.6615									3	0.01	160.052	99.364	228.618	-88.958	2.926	3.861
		2	0.006	101.675	70.824	136.2	-41.65	2.696										4	0.017	159.822	69.33	219.441	-3.434	4.796
		3	0.0009378	82.966	51.04	107.175	-133.531	0.392	0.4365
		4	0.001	68.373	22.623	108.489	-39.806	0.481										1	0.002	150.28	110.3	172.6	-87.138	0.639	0.7825
		5	0.0007693	87.693	67	109.799	-63.812	0.322	0.427									2	0.003	112.146	24.103	176	1.975	0.926
		6	0.001	86.303	70.994	115.38	24.74	0.532										3	0.011	169.693	113.322	221.867	-89.8	3.043	4.0985
																		4	0.018	162.993	106.437	231.078	-6.876	5.154
		1	0.001	68.142	12	123.68	-53.13	0.426	0.4355
		2	0.001	80.303	42.022	131.786	30.651	0.445
		3	0.008	112.757	11.838	167.572	-30.24	3.563	3.0295									1	0.0006656	123.851	55.926	163	-51.009	0.231	0.301
		4	0.006	116.743	83.714	149.852	48.11	2.496										2	0.001	109.324	65	170	38.454	0.371
																		3	0.013	133.026	47.773	187.81	-111.782	4.676	4.2845
		1	0.0009118	63.241	12.52	113.297	-52.561	0.382	0.4215									4	0.011	128.952	64.556	190.293	-13.975	3.893
		2	0.001	76.285	21.693	114.139	34.509	0.461
		3	0.006	114.719	75.109	151.205	-116.87	2.394	2.9795									1	0.0006741	137.755	120.451	158.652	-64.359	0.236	0.3085
		4	0.008	111.937	16.856	173.944	-30.114	3.565										2	0.001	139.138	112.449	162.792	29.427	0.381
																		3	0.015	158.49	77	208.381	-84.1	5.374	4.8505
		1	0.0007253	75.63	2.025	151	-125.311	0.357	0.4265									4	0.012	164.827	101.762	199.576	6.427	4.327
		2	0.001	93.537	19.857	137.82	-30.964	0.496
		3	0.005	136.99	93.182	186.633	-105.461	2.665	2.927									1	0.003	114.782	39.283	177.406	-90.541	0.903	0.8355
		4	0.006	138.703	85.913	175.785	-25.735	3.189										2	0.002	116.923	12.133	181.222	-2.545	0.768
																		3	0.015	160.265	48.833	233.412	-91.184	5.362	5.598
		1	0.006	94.095	62.366	146	-50.755	1.303	1.1765									4	0.017	156.203	0	221.975	-5.28	5.834
		2	0.005	86.525	53.943	125.833	39.508	1.05
		3	0.043	104.526	54.799	153.475	-26.646	9.004	5.7985									1	0.001	120.271	76	183.733	-86.186	0.385	0.34
		4	0.012	101.834	63.51	151.525	-112.91	2.593										2	0.0008523	119.322	77.951	163.432	10.008	0.295
																		3	0.017	171.476	80.814	225.729	-91.685	5.814	4.438
		5	0.003	57.053	9.666	114	-40.732	0.675	0.6575									4	0.009	166.788	87.408	217.958	-2.239	3.062
		6	0.003	62.219	14.44	97.8	53.13	0.64
		7	0.026	106.463	64.648	150.704	-33.565	5.426	4.175									1	0.0007544	95.144	64.161	149.806	-84.472	0.265	0.26
		8	0.014	102.801	69	135.05	59.944	2.924										2	0.0007303	96.319	56	161	0	0.255
																		3	0.0008025	83.003	56.818	127.545	-88.264	0.281	0.281
		1	0.003	94.174	38	121.635	-39.207	0.696	0.689									4	0.0008025	97.643	54.879	159.545	1.736	0.281
		2	0.003	98.128	49	124.51	46.685	0.682										5	0.014	145.797	54.448	224.284	-89.506	4.929	4.194
		3	0.028	110.326	63.604	171.471	-14.544	5.818	5.9235									6	0.01	146.615	82.467	213.076	-0.563	3.459
		4	0.029	111.767	56.709	163.379	-108.947	6.029
																		1	0.002	97.586	57.13	139.054	-91.868	0.789	0.67
		1	0.004	112.629	92.949	142.475	-88.059	0.839	0.846									2	0.002	92.315	58.652	129.834	-5.356	0.551
		2	0.004	110.103	97.368	136.01	-10.561	0.853										3	0.015	124.472	32.447	197.668	-94.059	5.207	4.664
		3	0.005	126.338	91.76	159.332	-85.236	1.027	1.104									4	0.012	132.197	30.082	206.639	-3.338	4.121
		4	0.006	120.768	90.964	166.036	2.759	1.181
		5	0.027	132.146	62.598	194.362	-114.036	5.62	5.0145									1	0.002	128.939	83.154	190.026	-90.735	0.667	0.62
		6	0.021	138.573	96.829	181.982	-34.356	4.409										2	0.002	142.749	103.94	182.806	-1.71	0.573
																		3	0.002	160.919	103.703	202.811	-89.226	0.633	0.625
		1	0.004	135.827	66.173	179.281	-122.005	0.896	1.092									4	0.002	137.942	77.687	193.673	-3.972	0.617
		2	0.006	109.933	2.877	179.622	-25.809	1.288										5	0.011	157.849	72.853	225.833	-91.601	3.976	3.5695
		3	0.023	147.122	70.159	214.705	-91.141	4.771	4.9365									6	0.009	154.842	81.6	215.476	-0.929	3.163
		4	0.024	140.899	72.561	201.769	0.213	5.102
																		1	0.002	186.696	90.229	252.444	-33.048	0.846	0.9015
		1	0.003	115.912	89.159	153.076	-79.875	0.539	0.4095									2	0.003	209.483	99	251.008	-113.131	0.957
		2	0.001	111.331	70.861	142.478	6.766	0.28										3	0.001	66.361	18.347	170.021	-43.568	0.484	0.4905
		3	0.001	84.282	58.041	110.298	-87.455	0.215	0.2275									4	0.001	55.094	10.795	143.849	63.435	0.497
		4	0.001	97.072	66.045	146	1.146	0.24										5	0.02	151.118	57.42	247.924	-129.569	6.897	6.781
		5	0.024	134.182	70.635	197.981	-20.765	5.014	3.6735									6	0.019	148.794	56.308	213.77	137.183	6.665
		6	0.011	132.228	81.816	175.225	-112.19	2.333
																		1	0.002	123.824	77.981	167.526	-75.784	0.661	0.5185
		1	0.007	76.106	54.938	102.873	-97.263	1.169	1.261									2	0.001	131.029	88.269	172.853	17.199	0.376
		2	0.008	77.665	57.639	114.047	-13.103	1.353										3	0.014	167.49	99.768	219.897	-53.854	4.869	4.026
		3	0.003	96.444	70.96	131.904	-114.775	0.569	0.766									4	0.009	163.557	92.749	242.043	47.83	3.183
		4	0.005	106.098	62.741	204.983	-31.718	0.963
		5	0.003	76.927	56.065	97.005	-99.009	0.468	0.506									1	0.006	86.591	31.911	127.349	-112.405	1.167	0.992
		6	0.003	71.516	52.241	86.833	-16.356	0.544										2	0.004	76.186	42.909	109	-26.862	0.817
		7	0.023	96.71	58.328	193.18	-51.302	3.988	5.418									3	0.019	118.709	78.913	177.135	-48.636	4.01	4.3905
		8	0.039	100.061	31.333	164.697	42.344	6.848										4	0.023	124.237	74.297	202.711	68.473	4.771
		1	0.009	73.783	55.126	110.197	-33.219	1.532	1.6105									1	0.002	75.758	44.707	98.548	-54.593	0.482	0.541
		2	0.01	73.385	52.603	92.553	-124.439	1.689										2	0.003	81.077	55.816	110.682	45.96	0.6
		3	0.006	82.58	48.333	108.215	5.768	1.127	1.0745									3	0.022	121.304	48.504	196.044	-54.235	4.729	3.753
		4	0.006	82.865	58.785	102.437	-74.578	1.022										4	0.013	128.858	90.211	197.266	45.346	2.777
		5	0.002	75.838	62.855	88.266	-81.754	0.399	0.422
		6	0.003	79.129	67.417	96.691	14.036	0.445
		7	0.003	79.926	65.491	101.737	-63.997	0.515	0.4405
		8	0.002	78.429	60.886	94.736	26.565	0.366
		9	0.05	97.191	47.479	163.748	92.755	8.749	7.653
		10	0.037	96.323	39	162.593	0.794	6.557
		1	0.002	70.097	44.716	88.846	-50.29	0.545	0.575
		2	0.002	69.773	42.62	92.77	39.503	0.605
		3	0.014	87.722	47.874	143.738	-47.521	3.957	3.395
		4	0.01	92.351	54.318	134.816	46.019	2.833
		1	0.002	61.476	38.303	109.113	-57.848	0.445	0.4035
		2	0.001	48.702	25.695	70.591	34.16	0.362
		3	0.014	84.542	53.082	130.384	-46.708	4.059	3.2145
		4	0.008	86.829	52.473	148.57	35.077	2.37
		1	0.002	53.461	8.781	99.363	-48.783	0.613	0.579
		2	0.002	60.004	37.669	82.721	39.661	0.545
		3	0.0009914	64.369	52.788	76.062	-82.504	0.274	0.3475
		4	0.002	62.851	45.822	78.652	5.807	0.421
		5	0.002	70.671	47.657	97.432	-38.217	0.577	0.4415
		6	0.001	62.765	49.473	82.568	45.474	0.306
		7	0.013	87.359	43.312	125.079	139.477	3.683	3.0355
		8	0.009	80.72	48.144	113.52	39.97	2.388
		1	0.002	63.309	3.466	114.871	-65.556	0.616	0.591
		2	0.002	57.702	7.399	114.198	27.719	0.566
		3	0.012	107.988	50.761	152.017	-41.689	4.37	3.7205
		4	0.009	106.553	63.121	148.959	53.098	3.071

[truncated: 15 more sheets: Fig 4b,c, Fig 5b, c, Fig 6 d,e and S7aFig, Fig 7e, f, Fig 8b-d and S8Fig, Fig 9c-e, S1Fig, S2Fig, S4b,c Fig, S4d Fig, S4e Fig, S5e-f Fig, S6dFig, S7c-e Fig, S10cFig]
